# Supplementary material for: CDK12 and Integrator-PP2A complex modulates LEO1 phosphorylation for processive transcription elongation
Source: Sci Adv. 2023 May 19;9(20):eadf8698. doi: 10.1126/sciadv.adf8698 (PMC10198629; doi:10.1126/sciadv.adf8698)
Supplement: Supplementary file 2 — Tables S1 to S4 [file sciadv.adf8698_tables_s1_to_s4.zip]

Archive with 4 entries (4 files):
- adf8698_Table_S1.xlsx
- adf8698_Table_S2.xlsx
- adf8698_Table_S3.xlsx
- adf8698_Table_S4.xlsx
