# Supplementary material for: CDK12 and Integrator-PP2A complex modulates LEO1 phosphorylation for processive transcription elongation
Source: Sci Adv. 2023 May 19;9(20):eadf8698. doi: 10.1126/sciadv.adf8698 (PMC10198629; doi:10.1126/sciadv.adf8698)
Supplement: Supplementary file 2 — Tables S1 to S4 [file sciadv.adf8698_tables_s1_to_s4.zip › adf8698_Table_S1.xlsx]

## Sheet: OE-6-PhEt-ATP-gamma-S-Rep1
Checked	Protein FDR Confidence: Combined	Master	Accession	Description	Exp. q-value: Combined	Sum PEP Score	Coverage [%]	# Peptides	# PSMs	# Unique Peptides	# AAs	MW [kDa]	calc. pI	Score Sequest HT: A3 Sequest HT	# Peptides (by Search Engine): A3 Sequest HT	# Protein Pathway Groups	# Razor Peptides	Abundances (Grouped): Sample	Found in Sample: [S5] F5: Sample	# Protein Groups	Phospho (S; T; Y) Count	Phospho (S; T; Y) Positions	Modifications
FALSE	High	Master Protein	P02545	Prelamin-A/C OS=Homo sapiens OX=9606 GN=LMNA PE=1 SV=1	0	28.276	19	13	17	13	664	74.1	7.02	25.78	13	0	0	100	High	1	2	Phospho [S22(99.7); S636(100)]	Phospho [S22(99.7); S636(100)]
FALSE	High	Master Protein	P19338	Nucleolin OS=Homo sapiens OX=9606 GN=NCL PE=1 SV=3	0	87.319	19	12	28	12	710	76.6	4.7	74.72	12	0	0	100	High	1	5	Phospho [S28(100); S34(100); S41(33.5); S42(33.5); S145(100)]	Phospho [S28(100); S34(100); S41(33.5); S42(33.5); S145(100)]
FALSE	High	Master Protein	Q14978	Nucleolar and coiled-body phosphoprotein 1 OS=Homo sapiens OX=9606 GN=NOLC1 PE=1 SV=2	0	44.819	26	11	24	11	699	73.6	9.47	47.99	11	0	0	100	High	1	19	Phospho [S83(33.3); S84(33.3); S85(33.3); S87(33.3); S90(33.3); S91(33.3); S133(98.4); S169(100); S325(49.9); S326(49.9); S365(33.2); S366(33.2); S368(33.2); S470(49.9); S473(49.9); S517(99.3); S521(49.7); S522(49.7); S525(99.7)]	Phospho [S83(33.3); S84(33.3); S85(33.3); S87(33.3); S90(33.3); S91(33.3); S133(98.4); S169(100); S325(49.9); S326(49.9); S365(33.2); S366(33.2); S368(33.2); S470(49.9); S473(49.9); S517(99.3); S521(49.7); S522(49.7); S525(99.7)]
FALSE	High	Master Protein	P27824	Calnexin OS=Homo sapiens OX=9606 GN=CANX PE=1 SV=2	0	17.284	11	8	16	8	592	67.5	4.6	13.93	8	0	0	100	High	1	1	Phospho [S564(100)]	Phospho [S564(100)]
FALSE	High	Master Protein	P53999	Activated RNA polymerase II transcriptional coactivator p15 OS=Homo sapiens OX=9606 GN=SUB1 PE=1 SV=3	0	25.202	54	7	21	7	127	14.4	9.6	44.2	7	0	0	100	High	1	2	Phospho [S15(100); S17(99.6)]	Phospho [S15(100); S17(99.6)]
FALSE	High	Master Protein	P78527	DNA-dependent protein kinase catalytic subunit OS=Homo sapiens OX=9606 GN=PRKDC PE=1 SV=3	0	11.938	2	7	8	7	4128	468.8	7.12	4.05	7	0	0	100	High	1	1	Phospho [T2638(100)]	Phospho [T2638(100)]
FALSE	High	Master Protein	Q9NYF8	Bcl-2-associated transcription factor 1 OS=Homo sapiens OX=9606 GN=BCLAF1 PE=1 SV=2	0	18.992	9	6	8	6	920	106.1	9.98	10.68	6	0	0	100	High	1	2	Phospho [S385(100); S397(100)]	Phospho [S385(100); S397(100)]
FALSE	High	Master Protein	Q9NR30	Nucleolar RNA helicase 2 OS=Homo sapiens OX=9606 GN=DDX21 PE=1 SV=5	0	9.912	7	6	8	6	783	87.3	9.28	9.65	6	0	0	100	High	1	1	Phospho [S84(100)]	Phospho [S84(100)]
FALSE	High	Master Protein	Q7Z4V5	Hepatoma-derived growth factor-related protein 2 OS=Homo sapiens OX=9606 GN=HDGFL2 PE=1 SV=1	0	17.182	13	6	13	6	671	74.3	7.49	18.25	6	0	0	100	High	1	6	Phospho [S142(49.9); S144(49.9); S192(99); S303(99.7); S369(50); S370(50)]	Phospho [S142(49.9); S144(49.9); S192(99); S303(99.7); S369(50); S370(50)]
FALSE	High	Master Protein	P49756	RNA-binding protein 25 OS=Homo sapiens OX=9606 GN=RBM25 PE=1 SV=3	0	11.24	10	6	8	6	843	100.1	6.32	11.53	6	0	0	100	High	1	1	Phospho [S677(100)]	Phospho [S677(100)]
FALSE	High	Master Protein	Q8WVC0	RNA polymerase-associated protein LEO1 OS=Homo sapiens OX=9606 GN=LEO1 PE=1 SV=1	0	19.606	13	6	10	6	666	75.4	4.51	9.06	6	0	0	100	High	1	6	Phospho [S66(100); S151(100); S154(50); T188(100); S279(100); S608(99.7)]	Phospho [S66(100); S151(100); S154(50); T188(100); S279(100); S608(99.7)]
FALSE	High	Master Protein	P51532	Transcription activator BRG1 OS=Homo sapiens OX=9606 GN=SMARCA4 PE=1 SV=2	0	15.558	4	6	9	6	1647	184.5	7.88	6.89	6	0	0	100	High	1	3	Phospho [S1570(100); S1575(100); S1631(99.2)]	Phospho [S1570(100); S1575(100); S1631(99.2)]
FALSE	High	Master Protein	Q08945	FACT complex subunit SSRP1 OS=Homo sapiens OX=9606 GN=SSRP1 PE=1 SV=1	0	25.595	11	6	12	6	709	81	6.87	28.81	6	0	0	100	High	1	1	Phospho [S444(100)]	Phospho [S444(100)]
FALSE	High	Master Protein	Q9Y2W1	Thyroid hormone receptor-associated protein 3 OS=Homo sapiens OX=9606 GN=THRAP3 PE=1 SV=2	0	14.251	10	6	9	6	955	108.6	10.15	12.78	6	0	0	100	High	1	1	Phospho [S939(99.3)]	Phospho [S939(99.3)]
FALSE	High	Master Protein	Q13428	Treacle protein OS=Homo sapiens OX=9606 GN=TCOF1 PE=1 SV=3	0	24.491	7	6	10	6	1488	152	9.04	21.04	6	0	0	100	High	1	10	Phospho [S272(33.2); S273(33.2); S277(33.2); S341(33.3); S342(33.3); S343(33.3); S412(99); S762(33.3); S764(33.3); S765(33.3)]	Phospho [S272(33.2); S273(33.2); S277(33.2); S341(33.3); S342(33.3); S343(33.3); S412(99); S762(33.3); S764(33.3); S765(33.3)]
FALSE	High	Master Protein	Q07157	Tight junction protein ZO-1 OS=Homo sapiens OX=9606 GN=TJP1 PE=1 SV=3	0	14.266	4	6	8	6	1748	195.3	6.7	12.58	6	0	0	100	High	1	3	Phospho [S125(100); S337(100); S617(100)]	Phospho [S125(100); S337(100); S617(100)]
FALSE	High	Master Protein	P17096	High mobility group protein HMG-I/HMG-Y OS=Homo sapiens OX=9606 GN=HMGA1 PE=1 SV=3	0	31.643	41	5	26	5	107	11.7	10.32	81.54	5	0	0	100	High	1	2	Phospho [S44(100); S102(99.2)]	Phospho [S44(100); S102(99.2)]
FALSE	High	Master Protein	O95218	Zinc finger Ran-binding domain-containing protein 2 OS=Homo sapiens OX=9606 GN=ZRANB2 PE=1 SV=2	0	15.11	12	5	8	5	330	37.4	10.01	22.45	5	0	0	100	High	1	2	Phospho [S120(100); S153(100)]	Phospho [S120(100); S153(100)]
FALSE	High	Master Protein	Q8IYB3	Serine/arginine repetitive matrix protein 1 OS=Homo sapiens OX=9606 GN=SRRM1 PE=1 SV=2	0	12.588	5	4	11	4	904	102.3	11.84	27.87	4	0	0	100	High	1	4	Phospho [S562(100); S616(99.5); T872(100); S874(100)]	Phospho [S562(100); S616(99.5); T872(100); S874(100)]
FALSE	High	Master Protein	Q8IY81	pre-rRNA processing protein FTSJ3 OS=Homo sapiens OX=9606 GN=FTSJ3 PE=1 SV=2	0	26.973	11	4	7	4	847	96.5	8.4	23.13	4	0	0	100	High	1	2	Phospho [S335(99.5); S336(99.5)]	Phospho [S335(99.5); S336(99.5)]
FALSE	High	Master Protein	O75643	U5 small nuclear ribonucleoprotein 200 kDa helicase OS=Homo sapiens OX=9606 GN=SNRNP200 PE=1 SV=2	0	14.912	3	4	6	4	2136	244.4	6.06	7.61	4	0	0	100	High	1	1	Phospho [S225(100)]	Phospho [S225(100)]
FALSE	High	Master Protein	O75533	Splicing factor 3B subunit 1 OS=Homo sapiens OX=9606 GN=SF3B1 PE=1 SV=3	0	8.509	6	4	5	4	1304	145.7	7.09	8.27	4	0	0	100	High	1	5	Phospho [T257(25); S259(25); T261(25); T267(25); T313(100)]	Phospho [T257(25); S259(25); T261(25); T267(25); T313(100)]
FALSE	High	Master Protein	Q5C9Z4	Nucleolar MIF4G domain-containing protein 1 OS=Homo sapiens OX=9606 GN=NOM1 PE=1 SV=1	0	30.112	3	4	6	4	860	96.2	8.1	23.22	4	0	0	100	High	1	2	Phospho [S280(100); T287(100)]	Phospho [S280(100); T287(100)]
FALSE	High	Master Protein	Q14692	Ribosome biogenesis protein BMS1 homolog OS=Homo sapiens OX=9606 GN=BMS1 PE=1 SV=1	0	11.137	4	4	5	4	1282	145.7	6.44	12.12	4	0	0	100	High	1	1	Phospho [S494(100)]	Phospho [S494(100)]
FALSE	High	Master Protein	Q99459	Cell division cycle 5-like protein OS=Homo sapiens OX=9606 GN=CDC5L PE=1 SV=2	0	4.744	6	3	4	3	802	92.2	8.18	7.01	3	0	0	100	High	1	3	Phospho [T396(100); T424(100); T442(100)]	Phospho [T396(100); T424(100); T442(100)]
FALSE	High	Master Protein	P15531	Nucleoside diphosphate kinase A OS=Homo sapiens OX=9606 GN=NME1 PE=1 SV=1	0	5.558	28	3	4	3	152	17.1	6.19	2.46	3	0	0	100	High	1	1	Phospho [T94(100)]	Phospho [T94(100)]
FALSE	High	Master Protein	Q9BQG0	Myb-binding protein 1A OS=Homo sapiens OX=9606 GN=MYBBP1A PE=1 SV=2	0	9	3	3	4	3	1328	148.8	9.28	7.37	3	0	0	100	High	1	1	Phospho [S738(100)]	Phospho [S738(100)]
FALSE	High	Master Protein	Q9UKD2	mRNA turnover protein 4 homolog OS=Homo sapiens OX=9606 GN=MRTO4 PE=1 SV=2	0	6.671	20	3	4	3	239	27.5	8.29	7.3	3	0	0	100	High	1	1	Phospho [S235(98.8)]	Phospho [S235(98.8)]
FALSE	High	Master Protein	Q13435	Splicing factor 3B subunit 2 OS=Homo sapiens OX=9606 GN=SF3B2 PE=1 SV=2	0	7.243	6	3	3	3	895	100.2	5.67	4.71	3	0	0	100	High	1	2	Phospho [S435(98.7); S436(98.7)]	Phospho [S435(98.7); S436(98.7)]
FALSE	High	Master Protein	Q6PD62	RNA polymerase-associated protein CTR9 homolog OS=Homo sapiens OX=9606 GN=CTR9 PE=1 SV=1	0	6.65	4	3	6	3	1173	133.4	6.77	5.94	3	0	0	100	High	1	2	Phospho [T925(100); S1130(100)]	Phospho [T925(100); S1130(100)]
FALSE	High	Master Protein	Q9UQ35	Serine/arginine repetitive matrix protein 2 OS=Homo sapiens OX=9606 GN=SRRM2 PE=1 SV=2	0	5.961	1	3	12	3	2752	299.4	12.06	14.59	3	0	0	100	High	1	6	Phospho [S1382(49.3); S1383(49.3); S1387(100); T1880(100); T2069(100); S2071(100)]	Phospho [S1382(49.3); S1383(49.3); S1387(100); T1880(100); T2069(100); S2071(100)]
FALSE	High	Master Protein	O75400	Pre-mRNA-processing factor 40 homolog A OS=Homo sapiens OX=9606 GN=PRPF40A PE=1 SV=2	0	9.713	5	3	13	3	957	108.7	7.56	23.71	3	0	0	100	High	1	5	Phospho [S883(50); S885(50); S888(100); T932(98.9); S938(100)]	Phospho [S883(50); S885(50); S888(100); T932(98.9); S938(100)]
FALSE	High	Master Protein	Q8TDD1	ATP-dependent RNA helicase DDX54 OS=Homo sapiens OX=9606 GN=DDX54 PE=1 SV=2	0	3.635	3	2	4	2	881	98.5	10.02	4.33	2	0	0	100	High	1	2	Phospho [S39(50); S41(50)]	Phospho [S39(50); S41(50)]
FALSE	High	Master Protein	Q9UQ88	Cyclin-dependent kinase 11A OS=Homo sapiens OX=9606 GN=CDK11A PE=1 SV=4	0	2.883	4	2	3	2	783	91.3	5.36	2.31	2	0	0	100	High	1	1	Phospho [S271(100)]	Phospho [S271(100)]
FALSE	High	Master Protein	P49761	Dual specificity protein kinase CLK3 OS=Homo sapiens OX=9606 GN=CLK3 PE=1 SV=3	0	3.021	4	2	3	2	638	73.5	9.92	8.77	2	0	0	100	High	1	3	Phospho [S157(100); S197(50); S199(50)]	Phospho [S157(100); S197(50); S199(50)]
FALSE	High	Master Protein	Q9UKV3	Apoptotic chromatin condensation inducer in the nucleus OS=Homo sapiens OX=9606 GN=ACIN1 PE=1 SV=2	0	5.101	3	2	3	2	1341	151.8	6.43	6.22	2	0	0	100	High	1	1	Phospho [S216(100)]	Phospho [S216(100)]
FALSE	High	Master Protein	Q9Y5J1	U3 small nucleolar RNA-associated protein 18 homolog OS=Homo sapiens OX=9606 GN=UTP18 PE=1 SV=3	0	6.604	6	2	5	2	556	62	8.76	7.82	2	0	0	100	High	1	2	Phospho [S124(100); S210(100)]	Phospho [S124(100); S210(100)]
FALSE	High	Master Protein	P24928	DNA-directed RNA polymerase II subunit RPB1 OS=Homo sapiens OX=9606 GN=POLR2A PE=1 SV=2	0	5.224	2	2	3	2	1970	217	7.37	6.84	2	0	0	100	High	1	4	Phospho [S1857(99.5); S1913(100); S1927(100); S3835(99.6)]	Phospho [S1857(99.5); S1913(100); S1927(100)]
FALSE	High	Master Protein	Q9Y6M7	Sodium bicarbonate cotransporter 3 OS=Homo sapiens OX=9606 GN=SLC4A7 PE=1 SV=2	0	2.023	2	2	5	2	1214	136	6.71	5.26	2	0	0	100	High	1	1	Phospho [S242(100)]	Phospho [S242(100)]
FALSE	High	Master Protein	Q9Y520	Protein PRRC2C OS=Homo sapiens OX=9606 GN=PRRC2C PE=1 SV=4	0	2.045	1	2	3	2	2896	316.7	9.13	0	2	0	0	100	High	1	2	Phospho [S1263(50); T1265(50)]	Phospho [S1263(50); T1265(50)]
FALSE	High	Master Protein	Q5QJE6	Deoxynucleotidyltransferase terminal-interacting protein 2 OS=Homo sapiens OX=9606 GN=DNTTIP2 PE=1 SV=2	0	12.782	6	2	4	2	756	84.4	6.16	11.03	2	0	0	100	High	1	1	Phospho [S88(99.5)]	Phospho [S88(99.5)]
FALSE	High	Master Protein	Q13427	Peptidyl-prolyl cis-trans isomerase G OS=Homo sapiens OX=9606 GN=PPIG PE=1 SV=2	0	7.28	2	2	6	2	754	88.6	10.29	7.39	2	0	0	100	High	1	2	Phospho [T748(100); S753(100)]	Phospho [T748(100); S753(100)]
FALSE	High	Master Protein	Q6WKZ4	Rab11 family-interacting protein 1 OS=Homo sapiens OX=9606 GN=RAB11FIP1 PE=1 SV=3	0	9.449	2	2	2	2	1283	137.1	5.43	7.92	2	0	0	100	High	1	1	Phospho [S202(100)]	Phospho [S202(100)]
FALSE	High	Master Protein	Q6UN15	Pre-mRNA 3'-end-processing factor FIP1 OS=Homo sapiens OX=9606 GN=FIP1L1 PE=1 SV=1	0	5.922	3	2	8	2	594	66.5	5.59	7.75	2	0	0	100	High	1	2	Phospho [S496(100); S500(100)]	Phospho [S496(100); S500(100)]
FALSE	High	Master Protein	O00264	Membrane-associated progesterone receptor component 1 OS=Homo sapiens OX=9606 GN=PGRMC1 PE=1 SV=3	0	9.584	12	2	4	2	195	21.7	4.7	8.21	2	0	0	100	High	1	1	Phospho [S181(100)]	Phospho [S181(100)]
FALSE	High	Master Protein	P20042	Eukaryotic translation initiation factor 2 subunit 2 OS=Homo sapiens OX=9606 GN=EIF2S2 PE=1 SV=2	0	6.186	11	2	3	2	333	38.4	5.8	5.64	2	0	0	100	High	1	1	Phospho [S67(100)]	Phospho [S67(100)]
FALSE	High	Master Protein	Q9H3N1	Thioredoxin-related transmembrane protein 1 OS=Homo sapiens OX=9606 GN=TMX1 PE=1 SV=1	0	9.167	8	2	3	2	280	31.8	4.98	5	2	0	0	100	High	1	1	Phospho [S247(99.7)]	Phospho [S247(99.7)]
FALSE	High	Master Protein	P28290	Sperm-specific antigen 2 OS=Homo sapiens OX=9606 GN=SSFA2 PE=1 SV=3	0	5.214	3	2	6	2	1259	138.3	5.19	13.11	2	0	0	100	High	1	2	Phospho [S270(99.5); S1161(100)]	Phospho [S270(99.5); S1161(100)]
FALSE	High	Master Protein	Q5JTH9	RRP12-like protein OS=Homo sapiens OX=9606 GN=RRP12 PE=1 SV=2	0	5.17	3	2	3	2	1297	143.6	8.75	8.17	2	0	0	100	High	1	1	Phospho [S1080(100)]	Phospho [S1080(100)]
FALSE	High	Master Protein	O43719	HIV Tat-specific factor 1 OS=Homo sapiens OX=9606 GN=HTATSF1 PE=1 SV=1	0	3.132	6	2	2	2	755	85.8	4.4	0	2	0	0	100	High	1	1	Phospho [S600(99.1)]	Phospho [S600(99.1)]
FALSE	High	Master Protein	Q14498	RNA-binding protein 39 OS=Homo sapiens OX=9606 GN=RBM39 PE=1 SV=2	0	2.927	5	2	3	2	530	59.3	10.1	2.6	2	0	0	100	High	1	1	Phospho [S136(100)]	Phospho [S136(100)]
FALSE	High	Master Protein	P35269	General transcription factor IIF subunit 1 OS=Homo sapiens OX=9606 GN=GTF2F1 PE=1 SV=2	0	8.094	11	2	2	2	517	58.2	7.49	3.91	2	0	0	100	High	1	2	Phospho [S218(99.5); S351(100)]	Phospho [S218(99.5); S351(100)]
FALSE	High	Master Protein	O75976	Carboxypeptidase D OS=Homo sapiens OX=9606 GN=CPD PE=1 SV=2	0	7.353	2	2	2	2	1380	152.8	6.05	4.65	2	0	0	100	High	1	1	Phospho [T1368(100)]	Phospho [T1368(100)]
FALSE	High	Master Protein	Q9UBB9	Tuftelin-interacting protein 11 OS=Homo sapiens OX=9606 GN=TFIP11 PE=1 SV=1	0	5.075	3	2	2	2	837	96.8	5.67	2.95	2	0	0	100	High	1	1	Phospho [S98(100)]	Phospho [S98(100)]
FALSE	High	Master Protein	Q96HS1	Serine/threonine-protein phosphatase PGAM5, mitochondrial OS=Homo sapiens OX=9606 GN=PGAM5 PE=1 SV=2	0	5.679	6	2	4	2	289	32	8.68	10.79	2	0	0	100	High	1	1	Phospho [S87(100)]	Phospho [S87(100)]
FALSE	High	Master Protein	Q13595	Transformer-2 protein homolog alpha OS=Homo sapiens OX=9606 GN=TRA2A PE=1 SV=1	0	2.845	7	2	3	2	282	32.7	11.27	5.12	2	0	0	100	High	1	1	Phospho [S2(100)]	Met-loss+Acetyl [N-Term]; Phospho [S2(100)]
FALSE	High	Master Protein	O75554	WW domain-binding protein 4 OS=Homo sapiens OX=9606 GN=WBP4 PE=1 SV=1	0	2.602	7	1	2	1	376	42.5	5.57	0	1	0	0	100	High	1	2	Phospho [S222(49.4); S223(49.4)]	Phospho [S222(49.4); S223(49.4)]
FALSE	High	Master Protein	Q92541	RNA polymerase-associated protein RTF1 homolog OS=Homo sapiens OX=9606 GN=RTF1 PE=1 SV=4	0	5.036	3	1	1	1	710	80.3	8.15	3.11	1	0	0	100	High	1	1	Phospho [S313(100)]	Phospho [S313(100)]
FALSE	High	Master Protein	Q14684	Ribosomal RNA processing protein 1 homolog B OS=Homo sapiens OX=9606 GN=RRP1B PE=1 SV=3	0.004	1.547	4	1	1	1	758	84.4	9.76	0	1	0	0	100	High	1	1	Phospho [S458(99.4)]	Phospho [S458(99.4)]
FALSE	High	Master Protein	Q9NQB0	Transcription factor 7-like 2 OS=Homo sapiens OX=9606 GN=TCF7L2 PE=1 SV=2	0.007	0.948	2	1	1	1	619	67.9	8.53	0	1	0	0	100	High	1	2	Phospho [S323(49.8); S324(49.8)]	Phospho [S323(49.8); S324(49.8)]
FALSE	High	Master Protein	Q96I25	Splicing factor 45 OS=Homo sapiens OX=9606 GN=RBM17 PE=1 SV=1	0	2.555	3	1	4	1	401	44.9	5.97	7.63	1	0	0	100	High	1	1	Phospho [S155(100)]	Phospho [S155(100)]
FALSE	High	Master Protein	Q9H0G5	Nuclear speckle splicing regulatory protein 1 OS=Homo sapiens OX=9606 GN=NSRP1 PE=1 SV=1	0.005	1.123	3	1	1	1	558	66.4	8.84	2.15	1	0	0	100	High	1	1	Phospho [S248(100)]	Phospho [S248(100)]
FALSE	Medium	Master Protein	P25440	Bromodomain-containing protein 2 OS=Homo sapiens OX=9606 GN=BRD2 PE=1 SV=2	0.012	0.908	3	1	1	1	801	88	9.09	0	1	0	0	100	High	1	1	Phospho [T629(98.7)]	Phospho [T629(98.7)]
FALSE	Medium	Master Protein	Q9BZL4	Protein phosphatase 1 regulatory subunit 12C OS=Homo sapiens OX=9606 GN=PPP1R12C PE=1 SV=1	0.012	0.918	2	1	1	1	782	84.8	5.57	0	1	0	0	100	High	1	1	Phospho [T560(99.6)]	Phospho [T560(99.6)]
FALSE	High	Master Protein	O95049	Tight junction protein ZO-3 OS=Homo sapiens OX=9606 GN=TJP3 PE=1 SV=3	0.005	1.061	1	1	1	1	919	101.3	6.76	2.41	1	0	0	100	High	1	1	Phospho [S346(100)]	Phospho [S346(100)]
FALSE	High	Master Protein	Q9UPT8	Zinc finger CCCH domain-containing protein 4 OS=Homo sapiens OX=9606 GN=ZC3H4 PE=1 SV=3	0.004	1.379	2	1	2	1	1303	140.2	6.27	0	1	0	0	100	High	1	1	Phospho [S140(99.4)]	Phospho [S140(99.4)]
FALSE	High	Master Protein	P56385	ATP synthase subunit e, mitochondrial OS=Homo sapiens OX=9606 GN=ATP5I PE=1 SV=2	0	2.739	14	1	2	1	69	7.9	9.35	2.21	1	0	0	100	High	1	1	Phospho [S66(100)]	Phospho [S66(100)]
FALSE	High	Master Protein	Q9UQE7	Structural maintenance of chromosomes protein 3 OS=Homo sapiens OX=9606 GN=SMC3 PE=1 SV=2	0	5.583	2	1	2	1	1217	141.5	7.18	2.01	1	0	0	100	High	1	1	Phospho [S1067(99.6)]	Phospho [S1067(99.6)]
FALSE	High	Master Protein	Q96EV2	RNA-binding protein 33 OS=Homo sapiens OX=9606 GN=RBM33 PE=1 SV=3	0.004	1.623	2	1	1	1	1170	129.9	6.93	0	1	0	0		High	1	1	Phospho [S205(100)]	Phospho [S205(100)]
FALSE	High	Master Protein	Q15459	Splicing factor 3A subunit 1 OS=Homo sapiens OX=9606 GN=SF3A1 PE=1 SV=1	0	3.339	3	1	1	1	793	88.8	5.22	4.72	1	0	0	100	High	1	1	Phospho [S329(100)]	Phospho [S329(100)]
FALSE	High	Master Protein	Q15527	Surfeit locus protein 2 OS=Homo sapiens OX=9606 GN=SURF2 PE=1 SV=3	0.004	1.41	9	1	1	1	256	29.6	9.22	2.81	1	0	0	100	High	1	1	Phospho [T195(100)]	Phospho [T195(100)]
FALSE	Medium	Master Protein	Q8N1F8	Serine/threonine-protein kinase 11-interacting protein OS=Homo sapiens OX=9606 GN=STK11IP PE=1 SV=4	0.014	0.88	1	1	1	1	1088	120.2	5.36	0	1	0	0	100	High	1	1	Phospho [S387(100)]	Phospho [S387(100)]
FALSE	High	Master Protein	P49790	Nuclear pore complex protein Nup153 OS=Homo sapiens OX=9606 GN=NUP153 PE=1 SV=2	0	2.989	1	1	2	1	1475	153.8	8.73	2.2	1	0	0	100	High	1	1	Phospho [S182(99.6)]	Phospho [S182(99.6)]
FALSE	High	Master Protein	Q9BW71	HIRA-interacting protein 3 OS=Homo sapiens OX=9606 GN=HIRIP3 PE=1 SV=3	0	6.305	5	1	2	1	556	61.9	8.54	9.21	1	0	0	100	High	1	1	Phospho [S363(100)]	Phospho [S363(100)]
FALSE	High	Master Protein	O60231	Pre-mRNA-splicing factor ATP-dependent RNA helicase DHX16 OS=Homo sapiens OX=9606 GN=DHX16 PE=1 SV=2	0	4.771	1	1	2	1	1041	119.2	6.8	6.63	1	0	0	100	High	1	1	Phospho [S103(100)]	Phospho [S103(100)]
FALSE	High	Master Protein	Q92769	Histone deacetylase 2 OS=Homo sapiens OX=9606 GN=HDAC2 PE=1 SV=2	0	1.973	7	1	1	1	488	55.3	5.91	2.63	1	0	0	100	High	1	1	Phospho [S394(100)]	Phospho [S394(100)]
FALSE	High	Master Protein	Q96ST2	Protein IWS1 homolog OS=Homo sapiens OX=9606 GN=IWS1 PE=1 SV=2	0	1.991	1	1	1	1	819	91.9	4.69	2.18	1	0	0	100	High	1	1	Phospho [S398(100)]	Phospho [S398(100)]
FALSE	High	Master Protein	O15027	Protein transport protein Sec16A OS=Homo sapiens OX=9606 GN=SEC16A PE=1 SV=3	0.004	1.697	1	1	2	1	2179	233.4	5.63	2.19	1	0	0	100	High	1	1	Phospho [S1184(100)]	Phospho [S1184(100)]
FALSE	High	Master Protein	O15085	Rho guanine nucleotide exchange factor 11 OS=Homo sapiens OX=9606 GN=ARHGEF11 PE=1 SV=1	0.004	0.997	1	1	1	1	1522	167.6	5.5	0	1	0	0	100	High	1	1	Phospho [S658(98.5)]	Phospho [S658(98.5)]
FALSE	High	Master Protein	Q9BXY0	Protein MAK16 homolog OS=Homo sapiens OX=9606 GN=MAK16 PE=1 SV=2	0	13.211	10	1	3	1	300	35.3	5.38	7.11	1	0	0	100	High	1	2	Phospho [S199(49.9); S200(49.9)]	Phospho [S199(49.9); S200(49.9)]
FALSE	High	Master Protein	P60866	40S ribosomal protein S20 OS=Homo sapiens OX=9606 GN=RPS20 PE=1 SV=1	0	2.355	13	1	1	1	119	13.4	9.94	2.64	1	0	0	100	High	1	1	Phospho [T9(99.6)]	Phospho [T9(99.6)]
FALSE	High	Master Protein	P35221	Catenin alpha-1 OS=Homo sapiens OX=9606 GN=CTNNA1 PE=1 SV=1	0.004	1.684	2	1	1	1	906	100	6.29	2.1	1	0	0	100	High	1	3	Phospho [S652(33.3); T654(33.3); S655(33.3)]	Phospho [S652(33.3); T654(33.3); S655(33.3)]
FALSE	High	Master Protein	O95400	CD2 antigen cytoplasmic tail-binding protein 2 OS=Homo sapiens OX=9606 GN=CD2BP2 PE=1 SV=1	0	5.246	5	1	2	1	341	37.6	4.61	2.31	1	0	0	100	High	1	1	Phospho [S46(99.7)]	Phospho [S46(99.7)]
FALSE	High	Master Protein	Q9NX40	OCIA domain-containing protein 1 OS=Homo sapiens OX=9606 GN=OCIAD1 PE=1 SV=1	0	1.884	5	1	3	1	245	27.6	7.49	5.72	1	0	0	100	High	1	1	Phospho [S209(100)]	Phospho [S209(100)]
FALSE	High	Master Protein	Q63HK5	OCIA domain-containing protein 1 OS=Homo sapiens OX=9606 GN=OCIAD1 PE=1 SV=1	0.004	0.97	3	1	1	1	1081	118.5	7.25	0	1	0	0		High	1	2	Phospho [S58(95.5); S62(95.5)]	Phospho [S58(95.5); S62(95.5)]
FALSE	High	Master Protein	Q86UE4	Protein LYRIC OS=Homo sapiens OX=9606 GN=MTDH PE=1 SV=2	0.005	1.282	2	1	2	1	582	63.8	9.32	4.38	1	0	0	100	High	1	1	Phospho [S298(100)]	Phospho [S298(100)]
FALSE	High	Master Protein	P52756	RNA-binding protein 5 OS=Homo sapiens OX=9606 GN=RBM5 PE=1 SV=2	0	1.958	2	1	1	1	815	92.1	6.28	0	1	0	0	100	High	1	1	Phospho [S78(100)]	Phospho [S78(100)]
FALSE	High	Master Protein	Q9Y6Q5	AP-1 complex subunit mu-2 OS=Homo sapiens OX=9606 GN=AP1M2 PE=1 SV=4	0.009	0.939	3	1	1	1	423	48.1	8.22	1.89	1	0	0	100	High	1	1	Phospho [T154(100)]	Phospho [T154(100)]
FALSE	High	Master Protein	Q8IVT2	Mitotic interactor and substrate of PLK1 OS=Homo sapiens OX=9606 GN=MISP PE=1 SV=1	0	2.237	2	1	1	1	679	75.3	6.83	3.09	1	0	0	100	High	1	1	Phospho [S394(100)]	Phospho [S394(100)]
FALSE	High	Master Protein	Q15545	Transcription initiation factor TFIID subunit 7 OS=Homo sapiens OX=9606 GN=TAF7 PE=1 SV=1	0.004	0.984	3	1	2	1	349	40.2	5.2	0	1	0	0	100	High	1	1	Phospho [S213(100)]	Phospho [S213(100)]
FALSE	High	Master Protein	O14974	Protein phosphatase 1 regulatory subunit 12A OS=Homo sapiens OX=9606 GN=PPP1R12A PE=1 SV=1	0	3.132	2	1	1	1	1030	115.2	5.4	4.33	1	0	0	100	High	1	1	Phospho [T696(99.7)]	Phospho [T696(99.7)]
FALSE	High	Master Protein	O00267	Transcription elongation factor SPT5 OS=Homo sapiens OX=9606 GN=SUPT5H PE=1 SV=1	0.005	1.287	1	1	1	1	1087	120.9	5.06	2.26	1	0	0	100	High	1	3	Phospho [T799(100); S804(50); T806(50)]	Phospho [T799(100); S804(50); T806(50)]
FALSE	High	Master Protein	P18583	Protein SON OS=Homo sapiens OX=9606 GN=SON PE=1 SV=4	0	4.941	1	1	1	1	2426	263.7	5.64	4.02	1	0	0	100	High	1	1	Phospho [S1782(99.6)]	Phospho [S1782(99.6)]
FALSE	Medium	Master Protein	Q13002	Glutamate receptor ionotropic, kainate 2 OS=Homo sapiens OX=9606 GN=GRIK2 PE=1 SV=1	0.014	0.86	2	1	1	1	908	102.5	7.9	0	1	0	0	100	High	1	5	Phospho [T74(50); T75(50); T77(50); Y78(50); T80(97.3)]	Phospho [T74(50); T75(50); T77(50); Y78(50); T80(97.3)]
FALSE	Medium	Master Protein	Q96T58	Msx2-interacting protein OS=Homo sapiens OX=9606 GN=SPEN PE=1 SV=1	0.014	0.851	0	1	2	1	3664	402	7.64	0	1	0	0	100	High	1	1	Phospho [S1278(100)]	Phospho [S1278(100)]
FALSE	High	Master Protein	Q96T23	Remodeling and spacing factor 1 OS=Homo sapiens OX=9606 GN=RSF1 PE=1 SV=2	0	4.932	1	1	1	1	1441	163.7	5.01	4.45	1	0	0	100	High	1	1	Phospho [S1282(100)]	Phospho [S1282(100)]
FALSE	High	Master Protein	Q86VM9	Zinc finger CCCH domain-containing protein 18 OS=Homo sapiens OX=9606 GN=ZC3H18 PE=1 SV=2	0.004	1.667	1	1	1	1	953	106.3	8.32	2.01	1	0	0	100	High	1	1	Phospho [S46(100)]	Phospho [S46(100)]
FALSE	High	Master Protein	O00483	Cytochrome c oxidase subunit NDUFA4 OS=Homo sapiens OX=9606 GN=NDUFA4 PE=1 SV=1	0.004	1.703	12	1	1	1	81	9.4	9.38	2.7	1	0	0	100	High	1	1	Phospho [S66(100)]	Phospho [S66(100)]
FALSE	High	Master Protein	Q03701	CCAAT/enhancer-binding protein zeta OS=Homo sapiens OX=9606 GN=CEBPZ PE=1 SV=3	0.007	0.944	2	1	1	1	1054	120.9	5.94	2.76	1	0	0	100	High	1	1	Phospho [T669(100)]	Phospho [T669(100)]
FALSE	High	Master Protein	Q7Z460	CLIP-associating protein 1 OS=Homo sapiens OX=9606 GN=CLASP1 PE=1 SV=1	0.004	1.362	1	1	1	1	1538	169.3	9.03	0	1	0	0	100	High	1	2	Phospho [S598(50); S600(50)]	Phospho [S598(50); S600(50)]
FALSE	High	Master Protein	O14683	Tumor protein p53-inducible protein 11 OS=Homo sapiens OX=9606 GN=TP53I11 PE=1 SV=2	0.005	1.121	5	1	1	1	189	21	9.55	0	1	0	0	100	High	1	2	Phospho [S14(50); T16(50)]	Phospho [S14(50); T16(50)]
FALSE	High	Master Protein	O60841	Eukaryotic translation initiation factor 5B OS=Homo sapiens OX=9606 GN=EIF5B PE=1 SV=4	0.004	1.554	1	1	1	1	1220	138.7	5.49	0	1	0	0	100	High	1	2	Phospho [S107(50); S113(50)]	Phospho [S107(50); S113(50)]
FALSE	High	Master Protein	Q9BRD0	BUD13 homolog OS=Homo sapiens OX=9606 GN=BUD13 PE=1 SV=1	0.004	0.963	3	1	1	1	619	70.5	9.86	0	1	0	0	100	High	1	2	Phospho [S370(50); S372(50)]	Phospho [S370(50); S372(50)]
FALSE	Medium	Master Protein	Q9BXS5	AP-1 complex subunit mu-1 OS=Homo sapiens OX=9606 GN=AP1M1 PE=1 SV=3	0.014	0.843	4	1	1	1	423	48.6	7.3	0	1	0	0	100	High	1	1	Phospho [T154(99.5)]	Phospho [T154(99.5)]
FALSE	High	Master Protein	Q13426	DNA repair protein XRCC4 OS=Homo sapiens OX=9606 GN=XRCC4 PE=1 SV=2	0	1.879	4	1	3	1	336	38.3	4.98	7.63	1	0	0	100	High	1	1	Phospho [T323(100)]	Phospho [T323(100)]
FALSE	High	Master Protein	O75122	CLIP-associating protein 2 OS=Homo sapiens OX=9606 GN=CLASP2 PE=1 SV=2	0.005	1.253	1	1	1	1	1294	141	8.47	2.18	1	0	0	100	High	1	2	Phospho [S368(50); S370(50)]	Phospho [S368(50); S370(50)]
FALSE	High	Master Protein	Q00059	Transcription factor A, mitochondrial OS=Homo sapiens OX=9606 GN=TFAM PE=1 SV=1	0	2.097	6	1	1	1	246	29.1	9.72	2.13	1	0	0	100	High	1	1	Phospho [S124(100)]	Phospho [S124(100)]
FALSE	High	Master Protein	Q15019	Septin-2 OS=Homo sapiens OX=9606 GN=SEPT2 PE=1 SV=1	0	5.383	6	1	3	1	361	41.5	6.6	5.07	1	0	0	100	High	1	1	Phospho [S218(100)]	Phospho [S218(100)]
FALSE	High	Master Protein	Q8NAV1	Pre-mRNA-splicing factor 38A OS=Homo sapiens OX=9606 GN=PRPF38A PE=1 SV=1	0	4.672	8	1	1	1	312	37.5	9.96	5.02	1	0	0	100	High	1	2	Phospho [S193(50); S194(50)]	Phospho [S193(50); S194(50)]
FALSE	High	Master Protein	Q8N7H5	RNA polymerase II-associated factor 1 homolog OS=Homo sapiens OX=9606 GN=PAF1 PE=1 SV=2	0.002	1.733	5	1	2	1	531	59.9	4.63	6.15	1	0	0	100	High	1	1	Phospho [S409(100)]	Phospho [S409(100)]
FALSE	High	Master Protein	Q5RI15	Cytochrome c oxidase assembly protein COX20, mitochondrial OS=Homo sapiens OX=9606 GN=COX20 PE=1 SV=2	0.007	0.945	10	1	1	1	118	13.3	8.76	0	1	0	0	100	High	1	1	Phospho [T104(100)]	Phospho [T104(100)]
FALSE	High	Master Protein	Q13523	Serine/threonine-protein kinase PRP4 homolog OS=Homo sapiens OX=9606 GN=PRPF4B PE=1 SV=3	0	4.884	2	1	1	1	1007	116.9	10.26	5.4	1	0	0	100	High	1	1	Phospho [S142(99.5)]	Phospho [S142(99.5)]
FALSE	High	Master Protein	Q8N9T8	Protein KRI1 homolog OS=Homo sapiens OX=9606 GN=KRI1 PE=1 SV=3	0	3.412	3	1	1	1	703	82.5	5.14	4.03	1	0	0	100	High	1	1	Phospho [S171(100)]	Phospho [S171(100)]
FALSE	High	Master Protein	P49736	DNA replication licensing factor MCM2 OS=Homo sapiens OX=9606 GN=MCM2 PE=1 SV=4	0	3.029	2	1	1	1	904	101.8	5.52	3.23	1	0	0	100	High	1	1	Phospho [S139(100)]	Phospho [S139(100)]
FALSE	Medium	Master Protein	Q5VZL5	Zinc finger MYM-type protein 4 OS=Homo sapiens OX=9606 GN=ZMYM4 PE=1 SV=1	0.014	0.889	1	1	1	1	1548	172.7	6.84	2.59	1	0	0	100	High	1	1	Phospho [S1542(99.5)]	Phospho [S1542(99.5)]
FALSE	High	Master Protein	P36873	Serine/threonine-protein phosphatase PP1-gamma catalytic subunit OS=Homo sapiens OX=9606 GN=PPP1CC PE=1 SV=1	0.005	1.086	4	1	3	1	323	37	6.54	2.63	1	0	0	100	High	1	1	Phospho [T311(99.6)]	Phospho [T311(99.6)]
FALSE	High	Master Protein	Q6UB99	Ankyrin repeat domain-containing protein 11 OS=Homo sapiens OX=9606 GN=ANKRD11 PE=1 SV=3	0	6.44	1	1	1	1	2663	297.7	7.11	5.7	1	0	0	100	High	1	1	Phospho [S577(99.7)]	Phospho [S577(99.7)]

## Sheet: OE-6-PhEt-ATP-gamma-S-Rep2
Checked	Protein FDR Confidence: Combined	Master	Accession	Description	Exp. q-value: Combined	Sum PEP Score	Coverage [%]	# Peptides	# PSMs	# Unique Peptides	# AAs	MW [kDa]	calc. pI	Score Sequest HT: A3 Sequest HT	# Peptides (by Search Engine): A3 Sequest HT	# Protein Pathway Groups	# Razor Peptides	Abundances (Grouped): Sample	Found in Sample: [S6] F6: Sample	# Protein Groups	Phospho (S; T; Y) Count	Phospho (S; T; Y) Positions	Modifications
FALSE	High	Master Protein	P19338	Nucleolin OS=Homo sapiens OX=9606 GN=NCL PE=1 SV=3	0	98.47	28	14	36	14	710	76.6	4.7	92.66	14	0	0	100	High	1	4	Phospho [S28(100); S34(100); S145(100); S184(100)]	Phospho [S28(100); S34(100); S145(100); S184(100)]
FALSE	High	Master Protein	P02545	Prelamin-A/C OS=Homo sapiens OX=9606 GN=LMNA PE=1 SV=1	0	27.93	17	10	13	10	664	74.1	7.02	26.65	10	0	0	100	High	1	1	Phospho [S22(99.6)]	Phospho [S22(99.6)]
FALSE	High	Master Protein	Q14978	Nucleolar and coiled-body phosphoprotein 1 OS=Homo sapiens OX=9606 GN=NOLC1 PE=1 SV=2	0	29.53	22	10	21	10	699	73.6	9.47	21.71	10	0	0	100	High	1	14	Phospho [S84(98.6); S90(49.4); S91(49.4); S124(100); S321(98); S326(39.7); S329(39.7); S331(39.7); S332(39.7); S333(39.7); S366(49.2); S368(49.2); S470(99.6); S520(99.2)]	Phospho [S84(98.6); S90(49.4); S91(49.4); S124(100); S321(98); S326(39.7); S329(39.7); S331(39.7); S332(39.7); S333(39.7); S366(49.2); S368(49.2); S470(99.6); S520(99.2)]
FALSE	High	Master Protein	Q9NYF8	Bcl-2-associated transcription factor 1 OS=Homo sapiens OX=9606 GN=BCLAF1 PE=1 SV=2	0	25.628	11	8	11	8	920	106.1	9.98	19.98	8	0	0	100	High	1	2	Phospho [S385(100); S397(99.5)]	Phospho [S385(100); S397(99.5)]
FALSE	High	Master Protein	Q08945	FACT complex subunit SSRP1 OS=Homo sapiens OX=9606 GN=SSRP1 PE=1 SV=1	0	29.094	14	8	14	8	709	81	6.87	31.66	8	0	0	100	High	1	1	Phospho [S444(100)]	Phospho [S444(100)]
FALSE	High	Master Protein	Q07157	Tight junction protein ZO-1 OS=Homo sapiens OX=9606 GN=TJP1 PE=1 SV=3	0	20.167	8	8	11	8	1748	195.3	6.7	16.19	8	0	0	100	High	1	4	Phospho [S125(100); S337(100); S617(100); T846(99.6)]	Phospho [S125(100); S337(100); S617(100); T846(99.6)]
FALSE	High	Master Protein	P78527	DNA-dependent protein kinase catalytic subunit OS=Homo sapiens OX=9606 GN=PRKDC PE=1 SV=3	0	13.736	3	7	11	7	4128	468.8	7.12	21.05	7	0	0	100	High	1	1	Phospho [T2647(100)]	Phospho [T2647(100)]
FALSE	High	Master Protein	Q9Y2W1	Thyroid hormone receptor-associated protein 3 OS=Homo sapiens OX=9606 GN=THRAP3 PE=1 SV=2	0	19.645	9	7	10	7	955	108.6	10.15	25.01	7	0	0	100	High	1	1	Phospho [S939(99.3)]	Phospho [S939(99.3)]
FALSE	High	Master Protein	Q13428	Treacle protein OS=Homo sapiens OX=9606 GN=TCOF1 PE=1 SV=3	0	28.876	10	7	13	7	1488	152	9.04	24.44	7	0	0	100	High	1	8	Phospho [S270(33.3); S272(33.3); S273(33.3); S341(33.3); S342(33.3); S343(33.3); S769(99.6); S875(99.6)]	Phospho [S270(33.3); S272(33.3); S273(33.3); S341(33.3); S342(33.3); S343(33.3); S769(99.6); S875(99.6)]
FALSE	High	Master Protein	Q6PD62	RNA polymerase-associated protein CTR9 homolog OS=Homo sapiens OX=9606 GN=CTR9 PE=1 SV=1	0	18.697	6	6	9	6	1173	133.4	6.77	24.96	6	0	0	100	High	1	8	Phospho [T925(100); S1121(50); S1125(50); S1130(100); S1138(25); S1143(25); S1147(25); S1151(25)]	Phospho [T925(100); S1121(50); S1125(50); S1130(100); S1138(25); S1143(25); S1147(25); S1151(25)]
FALSE	High	Master Protein	Q14692	Ribosome biogenesis protein BMS1 homolog OS=Homo sapiens OX=9606 GN=BMS1 PE=1 SV=1	0	20.372	8	6	7	6	1282	145.7	6.44	18.79	6	0	0	100	High	1	1	Phospho [S494(100)]	Phospho [S494(100)]
FALSE	High	Master Protein	Q14839	Chromodomain-helicase-DNA-binding protein 4 OS=Homo sapiens OX=9606 GN=CHD4 PE=1 SV=2	0	14.992	6	6	8	6	1912	217.9	5.86	14.14	6	0	0	100	High	1	2	Phospho [S103(100); S319(98.6)]	Phospho [S103(100); S319(98.6)]
FALSE	High	Master Protein	P27824	Calnexin OS=Homo sapiens OX=9606 GN=CANX PE=1 SV=2	0	13.617	7	6	14	6	592	67.5	4.6	16.37	6	0	0	100	High	1	1	Phospho [S564(100)]	Phospho [S564(100)]
FALSE	High	Master Protein	P51532	Transcription activator BRG1 OS=Homo sapiens OX=9606 GN=SMARCA4 PE=1 SV=2	0	11.903	5	6	7	6	1647	184.5	7.88	2.44	6	0	0	100	High	1	4	Phospho [S1570(100); S1575(100); S1627(50); S1631(50)]	Phospho [S1570(100); S1575(100); S1627(50); S1631(50)]
FALSE	High	Master Protein	O00567	Nucleolar protein 56 OS=Homo sapiens OX=9606 GN=NOP56 PE=1 SV=4	0	9.722	11	5	6	5	594	66	9.19	10.81	5	0	0	100	High	1	2	Phospho [S519(50); S520(50)]	Phospho [S519(50); S520(50)]
FALSE	High	Master Protein	P53999	Activated RNA polymerase II transcriptional coactivator p15 OS=Homo sapiens OX=9606 GN=SUB1 PE=1 SV=3	0	17.02	38	5	9	5	127	14.4	9.6	22.21	5	0	0	100	High	1	2	Phospho [S15(100); S17(99.5)]	Phospho [S15(100); S17(99.5)]
FALSE	High	Master Protein	Q8WVC0	RNA polymerase-associated protein LEO1 OS=Homo sapiens OX=9606 GN=LEO1 PE=1 SV=1	0	9.568	11	5	7	5	666	75.4	4.51	8.81	5	0	0	100	High	1	4	Phospho [S66(100); S154(99.6); S279(100); S608(99.2)]	Phospho [S66(100); S154(99.6); S279(100); S608(99.2)]
FALSE	High	Master Protein	O95218	Zinc finger Ran-binding domain-containing protein 2 OS=Homo sapiens OX=9606 GN=ZRANB2 PE=1 SV=2	0	14.818	12	5	7	5	330	37.4	10.01	17.69	5	0	0	100	High	1	2	Phospho [S120(100); S153(100)]	Phospho [S120(100); S153(100)]
FALSE	High	Master Protein	Q8IYB3	Serine/arginine repetitive matrix protein 1 OS=Homo sapiens OX=9606 GN=SRRM1 PE=1 SV=2	0	16.704	7	5	12	5	904	102.3	11.84	27.26	5	0	0	100	High	1	5	Phospho [S465(100); S616(100); S752(100); T872(100); S874(100)]	Phospho [S465(100); S616(100); S752(100); T872(100); S874(100)]
FALSE	High	Master Protein	Q7Z4V5	Hepatoma-derived growth factor-related protein 2 OS=Homo sapiens OX=9606 GN=HDGFL2 PE=1 SV=1	0	14.229	10	5	9	5	671	74.3	7.49	13.45	5	0	0	100	High	1	3	Phospho [S192(98.6); S302(98); S370(99.5)]	Phospho [S192(98.6); S302(98); S370(99.5)]
FALSE	High	Master Protein	Q8IY81	pre-rRNA processing protein FTSJ3 OS=Homo sapiens OX=9606 GN=FTSJ3 PE=1 SV=2	0	25.915	15	5	9	5	847	96.5	8.4	34.91	5	0	0	100	High	1	3	Phospho [S333(100); S335(99.5); S458(100)]	Phospho [S333(100); S335(99.5); S458(100)]
FALSE	High	Master Protein	P17096	High mobility group protein HMG-I/HMG-Y OS=Homo sapiens OX=9606 GN=HMGA1 PE=1 SV=3	0	25.926	41	4	22	4	107	11.7	10.32	69.58	4	0	0	100	High	1	3	Phospho [S44(100); S102(50); S103(50)]	Phospho [S44(100); S102(50); S103(50)]
FALSE	High	Master Protein	P49756	RNA-binding protein 25 OS=Homo sapiens OX=9606 GN=RBM25 PE=1 SV=3	0	7.86	8	4	5	4	843	100.1	6.32	8.45	4	0	0	100	High	1	1	Phospho [S677(100)]	Phospho [S677(100)]
FALSE	High	Master Protein	O75533	Splicing factor 3B subunit 1 OS=Homo sapiens OX=9606 GN=SF3B1 PE=1 SV=3	0	12.19	7	4	4	4	1304	145.7	7.09	12.46	4	0	0	100	High	1	1	Phospho [T273(96.6)]	Phospho [T273(96.6)]
FALSE	High	Master Protein	Q5C9Z4	Nucleolar MIF4G domain-containing protein 1 OS=Homo sapiens OX=9606 GN=NOM1 PE=1 SV=1	0	23.956	3	4	8	4	860	96.2	8.1	24.76	4	0	0	100	High	1	2	Phospho [S280(100); T287(100)]	Phospho [S280(100); T287(100)]
FALSE	High	Master Protein	Q6UN15	Pre-mRNA 3'-end-processing factor FIP1 OS=Homo sapiens OX=9606 GN=FIP1L1 PE=1 SV=1	0	6.527	7	3	7	3	594	66.5	5.59	8.36	3	0	0	100	High	1	3	Phospho [S87(49.9); S89(49.9); S496(100)]	Phospho [S87(49.9); S89(49.9); S496(100)]
FALSE	High	Master Protein	P02662	SWISS-PROT:P02662 Alpha-S1-casein - Bos taurus (Bovine).	0	3.911	20	3	3	3	199	23	4.94	4.56	3	0	0	100	High	1	1	Phospho [S115(100)]	Phospho [S115(100)]
FALSE	High	Master Protein	Q8TDD1	ATP-dependent RNA helicase DDX54 OS=Homo sapiens OX=9606 GN=DDX54 PE=1 SV=2	0	6.125	6	3	3	3	881	98.5	10.02	5.18	3	0	0	100	High	1	2	Phospho [S39(50); S41(50)]	Phospho [S39(50); S41(50)]
FALSE	High	Master Protein	Q15269	Periodic tryptophan protein 2 homolog OS=Homo sapiens OX=9606 GN=PWP2 PE=2 SV=2	0	12.409	6	3	3	3	919	102.4	6.15	13.08	3	0	0	100	High	1	1	Phospho [S898(100)]	Phospho [S898(100)]
FALSE	High	Master Protein	Q5QJE6	Deoxynucleotidyltransferase terminal-interacting protein 2 OS=Homo sapiens OX=9606 GN=DNTTIP2 PE=1 SV=2	0	15.74	10	3	7	3	756	84.4	6.16	14.22	3	0	0	100	High	1	2	Phospho [T79(99); S184(100)]	Phospho [T79(99); S184(100)]
FALSE	High	Master Protein	O43852	Calumenin OS=Homo sapiens OX=9606 GN=CALU PE=1 SV=2	0	7.312	17	3	4	3	315	37.1	4.64	2.05	3	0	0	100	High	1	1	Phospho [S44(99.5)]	Phospho [S44(99.5)]
FALSE	High	Master Protein	Q9UQ88	Cyclin-dependent kinase 11A OS=Homo sapiens OX=9606 GN=CDK11A PE=1 SV=4	0	4.055	7	3	4	3	783	91.3	5.36	3.8	3	0	0	100	High	1	3	Phospho [S271(100); T739(50); S740(50)]	Phospho [S271(100); T739(50); S740(50)]
FALSE	High	Master Protein	O75400	Pre-mRNA-processing factor 40 homolog A OS=Homo sapiens OX=9606 GN=PRPF40A PE=1 SV=2	0	8.952	5	3	6	3	957	108.7	7.56	14.37	3	0	0	100	High	1	2	Phospho [S888(100); T932(100)]	Phospho [S888(100); T932(100)]
FALSE	High	Master Protein	O43719	HIV Tat-specific factor 1 OS=Homo sapiens OX=9606 GN=HTATSF1 PE=1 SV=1	0	12.375	9	3	5	3	755	85.8	4.4	11.28	3	0	0	100	High	1	1	Phospho [S600(100)]	Phospho [S600(100)]
FALSE	High	Master Protein	O75976	Carboxypeptidase D OS=Homo sapiens OX=9606 GN=CPD PE=1 SV=2	0	6.639	3	3	4	3	1380	152.8	6.05	5.39	3	0	0	100	High	1	1	Phospho [T1368(100)]	Phospho [T1368(100)]
FALSE	High	Master Protein	Q6WKZ4	Rab11 family-interacting protein 1 OS=Homo sapiens OX=9606 GN=RAB11FIP1 PE=1 SV=3	0	14.713	2	3	3	3	1283	137.1	5.43	13.02	3	0	0	100	High	1	1	Phospho [S202(99.4)]	Phospho [S202(99.4)]
FALSE	High	Master Protein	P42167	Lamina-associated polypeptide 2, isoforms beta/gamma OS=Homo sapiens OX=9606 GN=TMPO PE=1 SV=2	0	10.281	13	3	3	3	454	50.6	9.38	6.07	3	0	0	100	High	1	1	Phospho [S177(98.3)]	Phospho [S177(98.3)]
FALSE	High	Master Protein	Q9UKV3	Apoptotic chromatin condensation inducer in the nucleus OS=Homo sapiens OX=9606 GN=ACIN1 PE=1 SV=2	0	9.279	5	3	3	3	1341	151.8	6.43	8.75	3	0	0	100	High	1	1	Phospho [S216(100)]	Phospho [S216(100)]
FALSE	High	Master Protein	Q13435	Splicing factor 3B subunit 2 OS=Homo sapiens OX=9606 GN=SF3B2 PE=1 SV=2	0	7.164	7	3	3	3	895	100.2	5.67	3.24	3	0	0	100	High	1	4	Phospho [S435(100); S436(100); S778(50); T780(50)]	Phospho [S435(100); S436(100); S778(50); T780(50)]
FALSE	High	Master Protein	Q9Y5J1	U3 small nucleolar RNA-associated protein 18 homolog OS=Homo sapiens OX=9606 GN=UTP18 PE=1 SV=3	0	7.921	6	2	6	2	556	62	8.76	7.99	2	0	0	100	High	1	4	Phospho [S121(100); S124(100); T204(49.8); S205(49.8)]	Phospho [S121(100); S124(100); T204(49.8); S205(49.8)]
FALSE	High	Master Protein	Q8N9T8	Protein KRI1 homolog OS=Homo sapiens OX=9606 GN=KRI1 PE=1 SV=3	0	7.696	7	2	2	2	703	82.5	5.14	5.99	2	0	0	100	High	1	1	Phospho [S171(100)]	Phospho [S171(100)]
FALSE	High	Master Protein	Q9BQG0	Myb-binding protein 1A OS=Homo sapiens OX=9606 GN=MYBBP1A PE=1 SV=2	0	8.978	2	2	3	2	1328	148.8	9.28	8.01	2	0	0	100	High	1	2	Phospho [S738(100); S743(100)]	Phospho [S738(100); S743(100)]
FALSE	High	Master Protein	O00566	U3 small nucleolar ribonucleoprotein protein MPP10 OS=Homo sapiens OX=9606 GN=MPHOSPH10 PE=1 SV=2	0	6.777	4	2	3	2	681	78.8	4.86	4.08	2	0	0	100	High	1	1	Phospho [S171(100)]	Phospho [S171(100)]
FALSE	High	Master Protein	Q86V81	THO complex subunit 4 OS=Homo sapiens OX=9606 GN=ALYREF PE=1 SV=3	0	3.628	11	2	3	2	257	26.9	11.15	5.84	2	0	0	100	High	1	1	Phospho [S239(100)]	Phospho [S239(100)]
FALSE	High	Master Protein	Q92541	RNA polymerase-associated protein RTF1 homolog OS=Homo sapiens OX=9606 GN=RTF1 PE=1 SV=4	0	5.338	6	2	2	2	710	80.3	8.15	4.07	2	0	0	100	High	1	5	Phospho [S53(25); T55(25); S58(25); S60(25); S313(100)]	Phospho [S53(25); T55(25); S58(25); S60(25); S313(100)]
FALSE	High	Master Protein	Q9UQ35	Serine/arginine repetitive matrix protein 2 OS=Homo sapiens OX=9606 GN=SRRM2 PE=1 SV=2	0	6.72	2	2	3	2	2752	299.4	12.06	9.75	2	0	0	100	High	1	3	Phospho [S1382(49.6); S1383(49.6); S1387(100)]	Phospho [S1382(49.6); S1383(49.6); S1387(100)]
FALSE	High	Master Protein	P02666	SWISS-PROT:P02666 Beta-casein - Bos taurus (Bovine).	0	5.541	17	2	2	2	209	23.6	5.19	5.22	2	0	0	100	High	1	1	Phospho [S35(100)]	Phospho [S35(100)]
FALSE	High	Master Protein	Q9BW71	HIRA-interacting protein 3 OS=Homo sapiens OX=9606 GN=HIRIP3 PE=1 SV=3	0	12.761	5	2	5	2	556	61.9	8.54	16.83	2	0	0	100	High	1	2	Phospho [S363(99.5); S370(99.3)]	Phospho [S363(99.5); S370(99.3)]
FALSE	High	Master Protein	Q96HS1	Serine/threonine-protein phosphatase PGAM5, mitochondrial OS=Homo sapiens OX=9606 GN=PGAM5 PE=1 SV=2	0	5.083	6	2	4	2	289	32	8.68	10.76	2	0	0	100	High	1	1	Phospho [S87(100)]	Phospho [S87(100)]
FALSE	High	Master Protein	Q13427	Peptidyl-prolyl cis-trans isomerase G OS=Homo sapiens OX=9606 GN=PPIG PE=1 SV=2	0	4.143	2	2	3	2	754	88.6	10.29	5.46	2	0	0	100	High	1	1	Phospho [T748(100)]	Phospho [T748(100)]
FALSE	High	Master Protein	Q6P4A7	Sideroflexin-4 OS=Homo sapiens OX=9606 GN=SFXN4 PE=1 SV=1	0	3.322	9	2	2	2	337	38	9.19	2.53	2	0	0	100	High	1	1	Phospho [S2(100)]	Met-loss+Acetyl [N-Term]; Phospho [S2(100)]
FALSE	High	Master Protein	P20042	Eukaryotic translation initiation factor 2 subunit 2 OS=Homo sapiens OX=9606 GN=EIF2S2 PE=1 SV=2	0	5.005	9	2	2	2	333	38.4	5.8	7.02	2	0	0	100	High	1	1	Phospho [S67(100)]	Phospho [S67(100)]
FALSE	High	Master Protein	Q7L1Q6	Basic leucine zipper and W2 domain-containing protein 1 OS=Homo sapiens OX=9606 GN=BZW1 PE=1 SV=1	0	2.514	5	2	3	2	419	48	5.92	6.26	2	0	0	100	High	1	1	Phospho [S411(100)]	Phospho [S411(100)]
FALSE	High	Master Protein	Q96GQ7	Probable ATP-dependent RNA helicase DDX27 OS=Homo sapiens OX=9606 GN=DDX27 PE=1 SV=2	0	13.615	7	2	3	2	796	89.8	9.28	12.65	2	0	0	100	High	1	4	Phospho [S166(50); S171(50); T173(99.4); Y175(49.9)]	Phospho [S166(50); S171(50); T173(99.4); Y175(49.9)]
FALSE	High	Master Protein	P28290	Sperm-specific antigen 2 OS=Homo sapiens OX=9606 GN=SSFA2 PE=1 SV=3	0	4.081	3	2	3	2	1259	138.3	5.19	4.5	2	0	0	100	High	1	1	Phospho [S270(99.1)]	Phospho [S270(99.1)]
FALSE	High	Master Protein	O00267	Transcription elongation factor SPT5 OS=Homo sapiens OX=9606 GN=SUPT5H PE=1 SV=1	0	2.968	3	2	3	2	1087	120.9	5.06	4.26	2	0	0	100	High	1	3	Phospho [S797(48.9); T799(100); T806(100)]	Phospho [S797(48.9); T799(100); T806(100)]
FALSE	High	Master Protein	P35269	General transcription factor IIF subunit 1 OS=Homo sapiens OX=9606 GN=GTF2F1 PE=1 SV=2	0	8.198	11	2	4	2	517	58.2	7.49	3.91	2	0	0	100	High	1	2	Phospho [S218(99.3); S351(100)]	Phospho [S218(99.3); S351(100)]
FALSE	High	Master Protein	Q9H307	Pinin OS=Homo sapiens OX=9606 GN=PNN PE=1 SV=5	0	5.491	5	2	3	2	717	81.6	7.14	5.03	2	0	0	100	High	1	1	Phospho [S100(100)]	Phospho [S100(100)]
FALSE	High	Master Protein	Q86UE4	Protein LYRIC OS=Homo sapiens OX=9606 GN=MTDH PE=1 SV=2	0	2.793	5	2	2	2	582	63.8	9.32	2.2	2	0	0	100	High	1	1	Phospho [S298(100)]	Phospho [S298(100)]
FALSE	High	Master Protein	Q9UPP1	Histone lysine demethylase PHF8 OS=Homo sapiens OX=9606 GN=PHF8 PE=1 SV=3	0.004	0.942	2	1	1	1	1060	117.8	8.72	0	1	0	0	100	High	1	2	Phospho [S854(49.8); S857(49.8)]	Phospho [S854(49.8); S857(49.8)]
FALSE	Medium	Master Protein	Q9BZL4	Protein phosphatase 1 regulatory subunit 12C OS=Homo sapiens OX=9606 GN=PPP1R12C PE=1 SV=1	0.014	0.795	2	1	1	1	782	84.8	5.57	0	1	0	0	100	High	1	1	Phospho [T560(99.6)]	Phospho [T560(99.6)]
FALSE	High	Master Protein	Q96I25	Splicing factor 45 OS=Homo sapiens OX=9606 GN=RBM17 PE=1 SV=1	0	1.786	3	1	4	1	401	44.9	5.97	2.03	1	0	0	100	High	1	1	Phospho [S155(100)]	Phospho [S155(100)]
FALSE	High	Master Protein	Q9NYV4	Cyclin-dependent kinase 12 OS=Homo sapiens OX=9606 GN=CDK12 PE=1 SV=2	0.008	0.866	1	1	1	1	1490	164.1	9.44	2.22	1	0	0	100	High	1	1	Phospho [T514(100)]	Phospho [T514(100)]
FALSE	High	Master Protein	Q9UPT8	Zinc finger CCCH domain-containing protein 4 OS=Homo sapiens OX=9606 GN=ZC3H4 PE=1 SV=3	0	3.327	2	1	2	1	1303	140.2	6.27	2.93	1	0	0	100	High	1	1	Phospho [S137(100)]	Phospho [S137(100)]
FALSE	High	Master Protein	O60341	Lysine-specific histone demethylase 1A OS=Homo sapiens OX=9606 GN=KDM1A PE=1 SV=2	0	2.319	2	1	2	1	852	92.8	6.52	0	1	0	0	100	High	1	2	Phospho [S126(50); S131(50)]	Phospho [S126(50); S131(50)]
FALSE	High	Master Protein	P40818	Ubiquitin carboxyl-terminal hydrolase 8 OS=Homo sapiens OX=9606 GN=USP8 PE=1 SV=1	0	4.489	2	1	1	1	1118	127.4	8.51	6.44	1	0	0	100	High	1	2	Phospho [S716(49.9); S718(49.9)]	Phospho [S716(49.9); S718(49.9)]
FALSE	High	Master Protein	Q9P2D0	Inhibitor of Bruton tyrosine kinase OS=Homo sapiens OX=9606 GN=IBTK PE=1 SV=3	0	4.437	2	1	2	1	1353	150.4	7.71	7.3	1	0	0	100	High	1	1	Phospho [S1021(100)]	Phospho [S1021(100)]
FALSE	High	Master Protein	Q5JTH9	RRP12-like protein OS=Homo sapiens OX=9606 GN=RRP12 PE=1 SV=2	0	3.09	2	1	2	1	1297	143.6	8.75	4.56	1	0	0	100	High	1	1	Phospho [S1080(100)]	Phospho [S1080(100)]
FALSE	High	Master Protein	Q5M775	Cytospin-B OS=Homo sapiens OX=9606 GN=SPECC1 PE=1 SV=1	0	1.193	2	1	1	1	1068	118.5	6.7	0	1	0	0	100	High	1	1	Phospho [S914(99.4)]	Phospho [S914(99.4)]
FALSE	High	Master Protein	P49790	Nuclear pore complex protein Nup153 OS=Homo sapiens OX=9606 GN=NUP153 PE=1 SV=2	0	2.47	1	1	2	1	1475	153.8	8.73	2.12	1	0	0	100	High	1	1	Phospho [S185(100)]	Phospho [S185(100)]
FALSE	High	Master Protein	O60231	Pre-mRNA-splicing factor ATP-dependent RNA helicase DHX16 OS=Homo sapiens OX=9606 GN=DHX16 PE=1 SV=2	0	3.448	1	1	2	1	1041	119.2	6.8	6.3	1	0	0	100	High	1	1	Phospho [S103(100)]	Phospho [S103(100)]
FALSE	High	Master Protein	Q8IXK0	Polyhomeotic-like protein 2 OS=Homo sapiens OX=9606 GN=PHC2 PE=1 SV=1	0	1.414	3	1	1	1	858	90.7	8.69	0	1	0	0	100	High	1	2	Phospho [T731(49.6); S733(49.6)]	Phospho [T731(49.6); S733(49.6)]
FALSE	High	Master Protein	Q15459	Splicing factor 3A subunit 1 OS=Homo sapiens OX=9606 GN=SF3A1 PE=1 SV=1	0	6.69	3	1	3	1	793	88.8	5.22	8.36	1	0	0	100	High	1	1	Phospho [S329(100)]	Phospho [S329(100)]
FALSE	High	Master Protein	Q15527	Surfeit locus protein 2 OS=Homo sapiens OX=9606 GN=SURF2 PE=1 SV=3	0	1.312	9	1	1	1	256	29.6	9.22	2.06	1	0	0	100	High	1	1	Phospho [T195(100)]	Phospho [T195(100)]
FALSE	High	Master Protein	Q86X95	Corepressor interacting with RBPJ 1 OS=Homo sapiens OX=9606 GN=CIR1 PE=1 SV=1	0	2.713	6	1	1	1	450	52.3	9.86	2.19	1	0	0	100	High	1	1	Phospho [S202(100)]	Phospho [S202(100)]
FALSE	High	Master Protein	Q9Y2W2	WW domain-binding protein 11 OS=Homo sapiens OX=9606 GN=WBP11 PE=1 SV=1	0	4.556	5	1	1	1	641	70	8.38	5.43	1	0	0	100	High	1	1	Phospho [S353(100)]	Phospho [S353(100)]
FALSE	High	Master Protein	P55010	Eukaryotic translation initiation factor 5 OS=Homo sapiens OX=9606 GN=EIF5 PE=1 SV=2	0	2.005	6	1	1	1	431	49.2	5.58	0	1	0	0	100	High	1	2	Phospho [S389(50); S390(50)]	Phospho [S389(50); S390(50)]
FALSE	High	Master Protein	Q92769	Histone deacetylase 2 OS=Homo sapiens OX=9606 GN=HDAC2 PE=1 SV=2	0	3.591	7	1	1	1	488	55.3	5.91	3.31	1	0	0	100	High	1	1	Phospho [S394(100)]	Phospho [S394(100)]
FALSE	High	Master Protein	P25440	Bromodomain-containing protein 2 OS=Homo sapiens OX=9606 GN=BRD2 PE=1 SV=2	0	1.124	3	1	1	1	801	88	9.09	0	1	0	0	100	High	1	1	Phospho [T629(99.3)]	Phospho [T629(99.3)]
FALSE	High	Master Protein	Q5VT52	Regulation of nuclear pre-mRNA domain-containing protein 2 OS=Homo sapiens OX=9606 GN=RPRD2 PE=1 SV=1	0	1.405	1	1	1	1	1461	155.9	7.42	3.04	1	0	0	100	High	1	1	Phospho [T763(98.5)]	Phospho [T763(98.5)]
FALSE	High	Master Protein	O95831	Apoptosis-inducing factor 1, mitochondrial OS=Homo sapiens OX=9606 GN=AIFM1 PE=1 SV=1	0.003	1.072	3	1	1	1	613	66.9	8.95	0	1	0	0	100	High	1	1	Phospho [S116(99.5)]	Phospho [S116(99.5)]
FALSE	High	Master Protein	P35221	Catenin alpha-1 OS=Homo sapiens OX=9606 GN=CTNNA1 PE=1 SV=1	0	1.939	2	1	1	1	906	100	6.29	3.04	1	0	0	100	High	1	3	Phospho [S652(33.3); T654(33.3); S655(33.3)]	Phospho [S652(33.3); T654(33.3); S655(33.3)]
FALSE	High	Master Protein	P08559	Pyruvate dehydrogenase E1 component subunit alpha, somatic form, mitochondrial OS=Homo sapiens OX=9606 GN=PDHA1 PE=1 SV=3	0.008	0.86	4	1	1	1	390	43.3	8.06	0	1	0	0	100	High	1	2	Phospho [S293(50); S295(50)]	Phospho [S293(50); S295(50)]
FALSE	High	Master Protein	P14859	POU domain, class 2, transcription factor 1 OS=Homo sapiens OX=9606 GN=POU2F1 PE=1 SV=2	0	2.046	3	1	1	1	743	76.4	6.81	2.27	1	0	0		High	1	1	Phospho [S278(99.4)]	Phospho [S278(99.4)]
FALSE	High	Master Protein	P52756	RNA-binding protein 5 OS=Homo sapiens OX=9606 GN=RBM5 PE=1 SV=2	0	2.92	2	1	1	1	815	92.1	6.28	2.39	1	0	0	100	High	1	1	Phospho [S78(100)]	Phospho [S78(100)]
FALSE	High	Master Protein	P00533	Epidermal growth factor receptor OS=Homo sapiens OX=9606 GN=EGFR PE=1 SV=2	0	1.121	2	1	2	1	1210	134.2	6.68	0	1	0	0	100	High	1	1	Phospho [Y1172(100)]	Phospho [Y1172(100)]
FALSE	High	Master Protein	P25205	DNA replication licensing factor MCM3 OS=Homo sapiens OX=9606 GN=MCM3 PE=1 SV=3	0	1.638	3	1	1	1	808	90.9	5.77	2.29	1	0	0	100	High	1	2	Phospho [S711(50); T713(50)]	Phospho [S711(50); T713(50)]
FALSE	High	Master Protein	Q13595	Transformer-2 protein homolog alpha OS=Homo sapiens OX=9606 GN=TRA2A PE=1 SV=1	0	1.151	4	1	1	1	282	32.7	11.27	2.82	1	0	0	100	High	1	1	Phospho [S2(100)]	Met-loss+Acetyl [N-Term]; Phospho [S2(100)]
FALSE	High	Master Protein	Q96CW1	AP-2 complex subunit mu OS=Homo sapiens OX=9606 GN=AP2M1 PE=1 SV=2	0	2	4	1	1	1	435	49.6	9.54	3.34	1	0	0	100	High	1	1	Phospho [T156(100)]	Phospho [T156(100)]
FALSE	High	Master Protein	Q8IVT2	Mitotic interactor and substrate of PLK1 OS=Homo sapiens OX=9606 GN=MISP PE=1 SV=1	0	2.078	2	1	1	1	679	75.3	6.83	3.31	1	0	0	100	High	1	1	Phospho [S394(100)]	Phospho [S394(100)]
FALSE	High	Master Protein	Q9NX40	OCIA domain-containing protein 1 OS=Homo sapiens OX=9606 GN=OCIAD1 PE=1 SV=1	0	2.472	5	1	3	1	245	27.6	7.49	5.74	1	0	0	100	High	1	1	Phospho [S209(100)]	Phospho [S209(100)]
FALSE	High	Master Protein	Q9HCK8	Chromodomain-helicase-DNA-binding protein 8 OS=Homo sapiens OX=9606 GN=CHD8 PE=1 SV=5	0	7.173	1	1	1	1	2581	290.3	6.47	5.97	1	0	0		High	1	1	Phospho [S1420(100)]	Phospho [S1420(100)]
FALSE	High	Master Protein	P18583	Protein SON OS=Homo sapiens OX=9606 GN=SON PE=1 SV=4	0	3.772	1	1	1	1	2426	263.7	5.64	4.14	1	0	0	100	High	1	2	Phospho [S1782(49.9); S1784(49.9)]	Phospho [S1782(49.9); S1784(49.9)]
FALSE	High	Master Protein	Q9H1E3	Nuclear ubiquitous casein and cyclin-dependent kinase substrate 1 OS=Homo sapiens OX=9606 GN=NUCKS1 PE=1 SV=1	0	2.383	8	1	1	1	243	27.3	5.08	0	1	0	0	100	High	1	2	Phospho [Y13(49.9); S19(49.9)]	Phospho [Y13(49.9); S19(49.9)]
FALSE	High	Master Protein	Q96T23	Remodeling and spacing factor 1 OS=Homo sapiens OX=9606 GN=RSF1 PE=1 SV=2	0	11.697	1	1	2	1	1441	163.7	5.01	7.55	1	0	0	100	High	1	1	Phospho [S1282(100)]	Phospho [S1282(100)]
FALSE	High	Master Protein	Q9H3N1	Thioredoxin-related transmembrane protein 1 OS=Homo sapiens OX=9606 GN=TMX1 PE=1 SV=1	0	10.442	8	1	2	1	280	31.8	4.98	7.59	1	0	0	100	High	1	1	Phospho [S247(100)]	Phospho [S247(100)]
FALSE	High	Master Protein	O00483	Cytochrome c oxidase subunit NDUFA4 OS=Homo sapiens OX=9606 GN=NDUFA4 PE=1 SV=1	0.003	1.04	12	1	1	1	81	9.4	9.38	2.55	1	0	0	100	High	1	1	Phospho [S66(100)]	Phospho [S66(100)]
FALSE	High	Master Protein	Q99459	Cell division cycle 5-like protein OS=Homo sapiens OX=9606 GN=CDC5L PE=1 SV=2	0	2.848	2	1	3	1	802	92.2	8.18	8.74	1	0	0	100	High	1	1	Phospho [T396(100)]	Phospho [T396(100)]
FALSE	High	Master Protein	Q7KZ85	Transcription elongation factor SPT6 OS=Homo sapiens OX=9606 GN=SUPT6H PE=1 SV=2	0	5.167	1	1	2	1	1726	198.9	4.91	5.91	1	0	0	100	High	1	2	Phospho [S2(99.2); S7(100)]	Met-loss+Acetyl [N-Term]; Phospho [S2(99.2); S7(100)]; Met-loss [N-Term]
FALSE	High	Master Protein	O14974	Protein phosphatase 1 regulatory subunit 12A OS=Homo sapiens OX=9606 GN=PPP1R12A PE=1 SV=1	0	4.471	2	1	2	1	1030	115.2	5.4	4.56	1	0	0	100	High	1	2	Phospho [S695(50); T696(50)]	Phospho [S695(50); T696(50)]
FALSE	High	Master Protein	P24928	DNA-directed RNA polymerase II subunit RPB1 OS=Homo sapiens OX=9606 GN=POLR2A PE=1 SV=2	0	2.109	1	1	2	1	1970	217	7.37	4.6	1	0	0	100	High	1	3	Phospho [S1913(100); S1927(100); S3835(100)]	Phospho [S1913(100); S1927(100)]
FALSE	High	Master Protein	Q9BXS5	AP-1 complex subunit mu-1 OS=Homo sapiens OX=9606 GN=AP1M1 PE=1 SV=3	0	1.406	4	1	1	1	423	48.6	7.3	2.17	1	0	0	100	High	1	1	Phospho [T154(99.5)]	Phospho [T154(99.5)]
FALSE	High	Master Protein	Q8NAV1	Pre-mRNA-splicing factor 38A OS=Homo sapiens OX=9606 GN=PRPF38A PE=1 SV=1	0	7.028	8	1	2	1	312	37.5	9.96	11.64	1	0	0	100	High	1	1	Phospho [S193(99.7)]	Phospho [S193(99.7)]
FALSE	High	Master Protein	Q13426	DNA repair protein XRCC4 OS=Homo sapiens OX=9606 GN=XRCC4 PE=1 SV=2	0	1.402	4	1	3	1	336	38.3	4.98	2.07	1	0	0		High	1	1	Phospho [S320(100)]	Phospho [S320(100)]
FALSE	High	Master Protein	Q00059	Transcription factor A, mitochondrial OS=Homo sapiens OX=9606 GN=TFAM PE=1 SV=1	0	2.886	6	1	1	1	246	29.1	9.72	3.96	1	0	0	100	High	1	1	Phospho [S124(100)]	Phospho [S124(100)]
FALSE	High	Master Protein	O00264	Membrane-associated progesterone receptor component 1 OS=Homo sapiens OX=9606 GN=PGRMC1 PE=1 SV=3	0	5.731	10	1	3	1	195	21.7	4.7	5.23	1	0	0	100	High	1	1	Phospho [S181(100)]	Phospho [S181(100)]
FALSE	High	Master Protein	P13497	Bone morphogenetic protein 1 OS=Homo sapiens OX=9606 GN=BMP1 PE=1 SV=2	0.01	0.811	1	1	1	1	986	111.2	6.9	0	1	0	0	100	High	1	3	Phospho [S487(33.3); Y490(33.3); Y492(33.3)]	Phospho [S487(33.3); Y490(33.3); Y492(33.3)]
FALSE	High	Master Protein	Q13523	Serine/threonine-protein kinase PRP4 homolog OS=Homo sapiens OX=9606 GN=PRPF4B PE=1 SV=3	0	6.211	2	1	1	1	1007	116.9	10.26	6	1	0	0	100	High	1	1	Phospho [S142(100)]	Phospho [S142(100)]
FALSE	High	Master Protein	P49761	Dual specificity protein kinase CLK3 OS=Homo sapiens OX=9606 GN=CLK3 PE=1 SV=3	0	2.234	2	1	2	1	638	73.5	9.92	7.31	1	0	0	100	High	1	1	Phospho [S157(100)]	Phospho [S157(100)]
FALSE	High	Master Protein	P49736	DNA replication licensing factor MCM2 OS=Homo sapiens OX=9606 GN=MCM2 PE=1 SV=4	0.01	0.843	2	1	1	1	904	101.8	5.52	2.38	1	0	0	100	High	1	1	Phospho [S139(100)]	Phospho [S139(100)]
FALSE	High	Master Protein	P36873	Serine/threonine-protein phosphatase PP1-gamma catalytic subunit OS=Homo sapiens OX=9606 GN=PPP1CC PE=1 SV=1	0.004	0.939	4	1	1	1	323	37	6.54	0	1	0	0	100	High	1	1	Phospho [T311(99.7)]	Phospho [T311(99.7)]
FALSE	High	Master Protein	O95267	RAS guanyl-releasing protein 1 OS=Homo sapiens OX=9606 GN=RASGRP1 PE=1 SV=2	0	1.098	2	1	3	1	797	90.3	7.96	0	1	0	0	100	High	1	1	Phospho [S505(100)]	Phospho [S505(100)]
FALSE	High	Master Protein	Q6UB99	Ankyrin repeat domain-containing protein 11 OS=Homo sapiens OX=9606 GN=ANKRD11 PE=1 SV=3	0	5.892	1	1	1	1	2663	297.7	7.11	4.61	1	0	0	100	High	1	1	Phospho [S577(99.7)]	Phospho [S577(99.7)]

## Sheet: OE-ATP-Rep1
Checked	Protein FDR Confidence: Combined	Master	Accession	Description	Exp. q-value: Combined	Sum PEP Score	Coverage [%]	# Peptides	# PSMs	# Unique Peptides	# AAs	MW [kDa]	calc. pI	Score Sequest HT: A3 Sequest HT	# Peptides (by Search Engine): A3 Sequest HT	# Protein Pathway Groups	# Razor Peptides	Abundances (Grouped): Sample	Found in Sample: [S2] F2: Sample	# Protein Groups	Phospho (S; T; Y) Count	Phospho (S; T; Y) Positions	Modifications
FALSE	High	Master Protein	Q08945	FACT complex subunit SSRP1 OS=Homo sapiens OX=9606 GN=SSRP1 PE=1 SV=1	0	20.613	11	6	14	6	709	81	6.87	28.38	6	0	0	100	High	1	1	Phospho [S444(100)]	Phospho [S444(100)]
FALSE	High	Master Protein	Q8TDD1	ATP-dependent RNA helicase DDX54 OS=Homo sapiens OX=9606 GN=DDX54 PE=1 SV=2	0	3.64	4	3	3	3	881	98.5	10.02	2.03	3	0	0	100	High	1	1	Phospho [S782(100)]	Phospho [S782(100)]
FALSE	High	Master Protein	Q9Y5J1	U3 small nucleolar RNA-associated protein 18 homolog OS=Homo sapiens OX=9606 GN=UTP18 PE=1 SV=3	0	6.911	6	2	3	2	556	62	8.76	5.5	2	0	0	100	High	1	1	Phospho [S121(100)]	Phospho [S121(100)]
FALSE	High	Master Protein	P08238	Heat shock protein HSP 90-beta OS=Homo sapiens OX=9606 GN=HSP90AB1 PE=1 SV=4	0	4.057	4	2	2	1	724	83.2	5.03	4.88	2	0	0	100	High	1	1	Phospho [S255(100)]	Phospho [S255(100)]
FALSE	High	Master Protein	Q15459	Splicing factor 3A subunit 1 OS=Homo sapiens OX=9606 GN=SF3A1 PE=1 SV=1	0	13.488	3	1	3	1	793	88.8	5.22	12.52	1	0	0	100	High	1	1	Phospho [S329(100)]	Phospho [S329(100)]
FALSE	High	Master Protein	Q9P035	Very-long-chain (3R)-3-hydroxyacyl-CoA dehydratase 3 OS=Homo sapiens OX=9606 GN=HACD3 PE=1 SV=2	0	2.524	3	1	1	1	362	43.1	8.94	2.5	1	0	0	100	High	1	1	Phospho [S114(100)]	Phospho [S114(100)]
FALSE	High	Master Protein	O00264	Membrane-associated progesterone receptor component 1 OS=Homo sapiens OX=9606 GN=PGRMC1 PE=1 SV=3	0	6.137	10	1	3	1	195	21.7	4.7	5.84	1	0	0	100	High	1	1	Phospho [S181(100)]	Phospho [S181(100)]
FALSE	High	Master Protein	Q15019	Septin-2 OS=Homo sapiens OX=9606 GN=SEPT2 PE=1 SV=1	0	1.43	6	1	1	1	361	41.5	6.6	0	1	0	0	100	High	1	1	Phospho [S218(100)]	Phospho [S218(100)]

## Sheet: OE-ATP-Rep2
Checked	Protein FDR Confidence: Combined	Master	Accession	Description	Exp. q-value: Combined	Sum PEP Score	Coverage [%]	# Peptides	# PSMs	# Unique Peptides	# AAs	MW [kDa]	calc. pI	Score Sequest HT: A3 Sequest HT	# Peptides (by Search Engine): A3 Sequest HT	# Protein Pathway Groups	# Razor Peptides	Abundances (Grouped): Sample	Found in Sample: [S3] F3: Sample	# Protein Groups	Phospho (S; T; Y) Count	Phospho (S; T; Y) Positions	Modifications
FALSE	High	Master Protein	Q08945	FACT complex subunit SSRP1 OS=Homo sapiens OX=9606 GN=SSRP1 PE=1 SV=1	0	17.722	9	4	9	4	709	81	6.87	14.38	4	0	0	100	High	1	1	Phospho [S444(100)]	Phospho [S444(100)]
FALSE	High	Master Protein	Q13435	Splicing factor 3B subunit 2 OS=Homo sapiens OX=9606 GN=SF3B2 PE=1 SV=2	0	4.343	5	2	2	2	895	100.2	5.67	2.43	2	0	0	100	High	1	2	Phospho [S435(100); S436(100)]	Phospho [S435(100); S436(100)]
FALSE	High	Master Protein	Q15019	Septin-2 OS=Homo sapiens OX=9606 GN=SEPT2 PE=1 SV=1	0	3.596	6	1	2	1	361	41.5	6.6	2.14	1	0	0	100	High	1	1	Phospho [S218(100)]	Phospho [S218(100)]
FALSE	High	Master Protein	Q9Y5J1	U3 small nucleolar RNA-associated protein 18 homolog OS=Homo sapiens OX=9606 GN=UTP18 PE=1 SV=3	0	3.662	3	1	2	1	556	62	8.76	4.55	1	0	0	100	High	1	1	Phospho [S121(100)]	Phospho [S121(100)]

## Sheet: WT-6-PhEt-ATP-gamma-S-Rep1
Checked	Protein FDR Confidence: Combined	Master	Accession	Description	Exp. q-value: Combined	Sum PEP Score	Coverage [%]	# Peptides	# PSMs	# Unique Peptides	# AAs	MW [kDa]	calc. pI	Score Sequest HT: A3 Sequest HT	# Peptides (by Search Engine): A3 Sequest HT	# Protein Pathway Groups	# Razor Peptides	Abundances (Grouped): Sample	Found in Sample: [S3] F3: Sample	# Protein Groups	Phospho (S; T; Y) Count	Phospho (S; T; Y) Positions	Modifications
FALSE	High	Master Protein	P05787	SWISS-PROT:P05787 Tax_Id=9606 Gene_Symbol=KRT8 Keratin, type II cytoskeletal 8	0	259.804	71	54	149	52	483	53.7	5.59	320.39	54	0	2	100	High	1	1	Phospho [S24(100)]	Phospho [S24(100)]; Met-loss+Acetyl [N-Term]
FALSE	High	Master Protein	Q00839	Heterogeneous nuclear ribonucleoprotein U OS=Homo sapiens OX=9606 GN=HNRNPU PE=1 SV=6	0	118.78	28	27	41	27	825	90.5	6	83.36	27	0	0	100	High	1	2	Phospho [S3(50); S4(50)]	Met-loss+Acetyl [N-Term]; Phospho [S3(50); S4(50)]
FALSE	High	Master Protein	P19338	Nucleolin OS=Homo sapiens OX=9606 GN=NCL PE=1 SV=3	0	105.364	23	21	48	21	710	76.6	4.7	102.83	21	0	0	100	High	1	1	Phospho [S563(100)]	Phospho [S563(100)]
FALSE	High	Master Protein	P15924	Desmoplakin OS=Homo sapiens OX=9606 GN=DSP PE=1 SV=3	0	52.399	8	21	29	21	2871	331.6	6.81	32.78	21	0	0	100	High	1	1	Phospho [S22(100)]	Phospho [S22(100)]
FALSE	High	Master Protein	P51991	Heterogeneous nuclear ribonucleoprotein A3 OS=Homo sapiens OX=9606 GN=HNRNPA3 PE=1 SV=2	0	64.308	32	15	28	14	378	39.6	9.01	54.13	15	0	0	100	High	1	1	Phospho [S358(100)]	Acetyl [N-Term]; Met-loss [N-Term]; Phospho [S358(100)]
FALSE	High	Master Protein	P78527	DNA-dependent protein kinase catalytic subunit OS=Homo sapiens OX=9606 GN=PRKDC PE=1 SV=3	0	37.934	5	13	14	13	4128	468.8	7.12	18.97	13	0	0	100	High	1	1	Phospho [T2647(100)]	Phospho [T2647(100)]
FALSE	High	Master Protein	Q92616	eIF-2-alpha kinase activator GCN1 OS=Homo sapiens OX=9606 GN=GCN1 PE=1 SV=6	0	42.656	6	12	13	12	2671	292.6	7.47	29.44	12	0	0	100	High	1	2	Phospho [T1943(100); T1948(100)]	Met-loss [N-Term]; Phospho [T1943(100); T1948(100)]
FALSE	High	Master Protein	O75533	Splicing factor 3B subunit 1 OS=Homo sapiens OX=9606 GN=SF3B1 PE=1 SV=3	0	38.396	10	11	17	11	1304	145.7	7.09	30.47	11	0	0	100	High	1	1	Phospho [T267(99.5)]	Phospho [T267(99.5)]
FALSE	High	Master Protein	Q9Y2W1	Thyroid hormone receptor-associated protein 3 OS=Homo sapiens OX=9606 GN=THRAP3 PE=1 SV=2	0	38.495	10	10	14	9	955	108.6	10.15	32.12	10	0	0	100	High	1	1	Phospho [S575(100)]	Phospho [S575(100)]
FALSE	High	Master Protein	Q9H307	Pinin OS=Homo sapiens OX=9606 GN=PNN PE=1 SV=5	0	29.641	17	9	10	9	717	81.6	7.14	20.32	9	0	0	100	High	1	1	Phospho [S347(100)]	Phospho [S347(100)]
FALSE	High	Master Protein	Q07666	KH domain-containing, RNA-binding, signal transduction-associated protein 1 OS=Homo sapiens OX=9606 GN=KHDRBS1 PE=1 SV=1	0	30.035	21	8	14	8	443	48.2	8.66	16.23	8	0	0	100	High	1	2	Phospho [S18(49.8); S20(49.8)]	Acetyl [N-Term]; Phospho [S18(49.8); S20(49.8)]
FALSE	High	Master Protein	Q13884	Beta-1-syntrophin OS=Homo sapiens OX=9606 GN=SNTB1 PE=1 SV=3	0	29.595	24	8	11	8	538	58	8.63	18.03	8	0	0	100	High	1	1	Phospho [S389(100)]	Phospho [S389(100)]; Met-loss+Acetyl [N-Term]
FALSE	High	Master Protein	Q9Y2V2	Calcium-regulated heat-stable protein 1 OS=Homo sapiens OX=9606 GN=CARHSP1 PE=1 SV=2	0	30.933	61	7	14	7	147	15.9	8.21	20.22	7	0	0	100	High	1	1	Phospho [S52(100)]	Met-loss+Acetyl [N-Term]; Phospho [S52(100)]
FALSE	High	Master Protein	Q9BWD1	Acetyl-CoA acetyltransferase, cytosolic OS=Homo sapiens OX=9606 GN=ACAT2 PE=1 SV=2	0	42.924	30	7	11	7	397	41.3	6.92	25.6	7	0	0	100	High	1	1	Phospho [S5(100)]	Phospho [S5(100)]
FALSE	High	Master Protein	P62753	40S ribosomal protein S6 OS=Homo sapiens OX=9606 GN=RPS6 PE=1 SV=1	0	40.186	28	6	8	6	249	28.7	10.84	22.73	6	0	0	100	High	1	3	Phospho [S236(33.3); S240(33.3); T241(33.3)]	Phospho [S236(33.3); S240(33.3); T241(33.3)]
FALSE	High	Master Protein	P17096	High mobility group protein HMG-I/HMG-Y OS=Homo sapiens OX=9606 GN=HMGA1 PE=1 SV=3	0	37.061	58	6	17	6	107	11.7	10.32	49.45	6	0	0	100	High	1	1	Phospho [S44(100)]	Phospho [S44(100)]; Met-loss+Acetyl [N-Term]
FALSE	High	Master Protein	Q15019	Septin-2 OS=Homo sapiens OX=9606 GN=SEPT2 PE=1 SV=1	0	30.768	26	6	12	6	361	41.5	6.6	26.98	6	0	0	100	High	1	1	Phospho [S218(100)]	Phospho [S218(100)]
FALSE	High	Master Protein	P04792	Heat shock protein beta-1 OS=Homo sapiens OX=9606 GN=HSPB1 PE=1 SV=2	0	21.322	25	4	8	4	205	22.8	6.4	16.13	4	0	0	100	High	1	4	Phospho [S82(25); S83(25); S86(25); T91(25)]	Phospho [S82(25); S83(25); S86(25); T91(25)]
FALSE	High	Master Protein	Q16643	Drebrin OS=Homo sapiens OX=9606 GN=DBN1 PE=1 SV=4	0	12.985	9	3	4	3	649	71.4	4.45	6.23	3	0	0	100	High	1	1	Phospho [S142(100)]	Phospho [S142(100)]
FALSE	High	Master Protein	P60468	Protein transport protein Sec61 subunit beta OS=Homo sapiens OX=9606 GN=SEC61B PE=1 SV=2	0	9.649	26	3	3	3	96	10	11.56	6.57	3	0	0	100	High	1	3	Phospho [S7(33.2); T9(33.2); S13(33.2)]	Met-loss [N-Term]; Phospho [S7(33.2); T9(33.2); S13(33.2)]
FALSE	High	Master Protein	Q99459	Cell division cycle 5-like protein OS=Homo sapiens OX=9606 GN=CDC5L PE=1 SV=2	0	10.355	4	3	3	3	802	92.2	8.18	8.31	3	0	0	100	High	1	1	Phospho [T424(100)]	Phospho [T424(100)]
FALSE	High	Master Protein	P02662	SWISS-PROT:P02662 Alpha-S1-casein - Bos taurus (Bovine).	0	9.31	20	3	3	3	199	23	4.94	6.5	3	0	0	100	High	1	1	Phospho [S115(100)]	Phospho [S115(100)]
FALSE	High	Master Protein	O00442	RNA 3'-terminal phosphate cyclase OS=Homo sapiens OX=9606 GN=RTCA PE=1 SV=1	0	4.798	6	2	2	2	366	39.3	7.85	2.72	2	0	0	100	High	1	3	Phospho [T318(100); T321(100); T323(100)]	Phospho [T318(100); T321(100); T323(100)]
FALSE	High	Master Protein	Q16719	Kynureninase OS=Homo sapiens OX=9606 GN=KYNU PE=1 SV=1	0	6.013	6	2	2	2	465	52.3	7.03	4.14	2	0	0	100	High	1	2	Phospho [S4(50); S5(50)]	Phospho [S4(50); S5(50)]
FALSE	High	Master Protein	Q6UN15	Pre-mRNA 3'-end-processing factor FIP1 OS=Homo sapiens OX=9606 GN=FIP1L1 PE=1 SV=1	0	2.77	3	2	4	2	594	66.5	5.59	5.26	2	0	0	100	High	1	1	Phospho [S496(100)]	Phospho [S496(100)]
FALSE	High	Master Protein	Q12996	Cleavage stimulation factor subunit 3 OS=Homo sapiens OX=9606 GN=CSTF3 PE=1 SV=1	0	6.631	5	2	2	2	717	82.9	8.12	5.03	2	0	0	100	High	1	1	Phospho [S691(100)]	Phospho [S691(100)]
FALSE	High	Master Protein	O14874	[3-methyl-2-oxobutanoate dehydrogenase [lipoamide]] kinase, mitochondrial OS=Homo sapiens OX=9606 GN=BCKDK PE=1 SV=2	0	13.093	6	2	3	2	412	46.3	8.82	4.42	2	0	0	100	High	1	2	Phospho [S31(49.8); T32(49.8)]	Phospho [S31(49.8); T32(49.8)]
FALSE	High	Master Protein	Q8NE62	Choline dehydrogenase, mitochondrial OS=Homo sapiens OX=9606 GN=CHDH PE=1 SV=2	0.001	2.5	4	2	4	2	594	65.3	8.28	0	2	0	0	100	High	1	2	Phospho [T430(100); S431(100)]	Phospho [T430(100); S431(100)]
FALSE	High	Master Protein	P36507	Dual specificity mitogen-activated protein kinase kinase 2 OS=Homo sapiens OX=9606 GN=MAP2K2 PE=1 SV=1	0	7.735	8	2	4	2	400	44.4	6.55	7.03	2	0	0	100	High	1	1	Phospho [T394(100)]	Phospho [T394(100)]
FALSE	High	Master Protein	P02663	SWISS-PROT:P02663 Alpha-S2-casein [Contains: Casocidin-1 - Bos taurus (Bovine).	0	2.612	6	1	1	1	207	24.3	8.27	2.29	1	0	0	100	High	1	1	Phospho [S143(99.7)]	Phospho [S143(99.7)]
FALSE	High	Master Protein	O15164	Transcription intermediary factor 1-alpha OS=Homo sapiens OX=9606 GN=TRIM24 PE=1 SV=3	0.001	2.483	1	1	1	1	1050	116.8	7.11	2.12	1	0	0	100	High	1	1	Phospho [S1042(100)]	Phospho [S1042(100)]
FALSE	High	Master Protein	Q9UGV2	Protein NDRG3 OS=Homo sapiens OX=9606 GN=NDRG3 PE=1 SV=2	0	7.18	5	1	2	1	375	41.4	5.31	2.81	1	0	0	100	High	1	2	Phospho [S331(49.5); T332(49.5)]	Phospho [S331(49.5); T332(49.5)]
FALSE	High	Master Protein	Q7Z7H8	39S ribosomal protein L10, mitochondrial OS=Homo sapiens OX=9606 GN=MRPL10 PE=1 SV=3	0.009	1.509	3	1	1	1	261	29.3	9.58	0	1	0	0		High	1	1	Phospho [T22(100)]	Phospho [T22(100)]
FALSE	High	Master Protein	Q6PD62	RNA polymerase-associated protein CTR9 homolog OS=Homo sapiens OX=9606 GN=CTR9 PE=1 SV=1	0	6.464	2	1	1	1	1173	133.4	6.77	4.02	1	0	0	100	High	1	1	Phospho [T925(100)]	Phospho [T925(100)]
FALSE	High	Master Protein	Q8IYB3	Serine/arginine repetitive matrix protein 1 OS=Homo sapiens OX=9606 GN=SRRM1 PE=1 SV=2	0	9.467	2	1	5	1	904	102.3	11.84	13.77	1	0	0	100	High	1	1	Phospho [S874(100)]	Phospho [S874(100)]
FALSE	High	Master Protein	Q9H1E3	Nuclear ubiquitous casein and cyclin-dependent kinase substrate 1 OS=Homo sapiens OX=9606 GN=NUCKS1 PE=1 SV=1	0	4.453	5	1	2	1	243	27.3	5.08	2.7	1	0	0	100	High	1	1	Phospho [S181(100)]	Phospho [S181(100)]
FALSE	Medium	Master Protein	Q15043	Zinc transporter ZIP14 OS=Homo sapiens OX=9606 GN=SLC39A14 PE=1 SV=3	0.022	1.123	1	1	2	1	492	54.2	5.33	0	1	0	0	100	High	1	1	Phospho [T181(100)]	Phospho [T181(100)]
FALSE	Medium	Master Protein	P81274	G-protein-signaling modulator 2 OS=Homo sapiens OX=9606 GN=GPSM2 PE=1 SV=3	0.021	1.143	1	1	2	1	684	76.6	6.39	1.9	1	0	0	100	High	1	1	Phospho [T268(100)]	Phospho [T268(100)]
FALSE	High	Master Protein	O75531	Barrier-to-autointegration factor OS=Homo sapiens OX=9606 GN=BANF1 PE=1 SV=1	0.003	2.17	36	1	1	1	89	10.1	6.09	4.58	1	0	0		High	1	3	Phospho [T2(33.3); T3(33.3); S4(33.3)]	Met-loss+Acetyl [N-Term]; Phospho [T2(33.3); T3(33.3); S4(33.3)]
FALSE	Medium	Master Protein	Q8WXX0	Dynein heavy chain 7, axonemal OS=Homo sapiens OX=9606 GN=DNAH7 PE=1 SV=2	0.029	1.042	0	1	3	1	4024	460.9	6	0	1	0	0	100	High	1	1	Phospho [S2699(99.2)]	Phospho [S2699(99.2)]
FALSE	Medium	Master Protein	Q6UWP2	Dehydrogenase/reductase SDR family member 11 OS=Homo sapiens OX=9606 GN=DHRS11 PE=1 SV=1	0.015	1.251	7	1	2	1	260	28.3	6.64	0	1	0	0	100	High	1	2	Phospho [T17(100); S20(100)]	Phospho [T17(100); S20(100)]
FALSE	High	Master Protein	O00264	Membrane-associated progesterone receptor component 1 OS=Homo sapiens OX=9606 GN=PGRMC1 PE=1 SV=3	0	9.498	10	1	2	1	195	21.7	4.7	3.19	1	0	0	100	High	1	1	Phospho [S181(100)]	Phospho [S181(100)]
FALSE	Medium	Master Protein	Q9BPX6	Calcium uptake protein 1, mitochondrial OS=Homo sapiens OX=9606 GN=MICU1 PE=1 SV=1	0.022	1.121	5	1	1	1	476	54.3	8.41	0	1	0	0	100	High	1	2	Phospho [S42(50); T45(50)]	Phospho [S42(50); T45(50)]
FALSE	Medium	Master Protein	Q96RQ9	L-amino-acid oxidase OS=Homo sapiens OX=9606 GN=IL4I1 PE=1 SV=1	0.032	1.01	2	1	3	1	567	62.8	8.68	0	1	0	0	100	High	1	1	Phospho [T331(100)]	Phospho [T331(100)]
FALSE	High	Master Protein	Q9UHQ9	NADH-cytochrome b5 reductase 1 OS=Homo sapiens OX=9606 GN=CYB5R1 PE=1 SV=1	0.009	1.485	8	1	2	1	305	34.1	9.38	0	1	0	0		High	1	1	Phospho [T189(99)]	Phospho [T189(99)]
FALSE	Medium	Master Protein	P21359	Neurofibromin OS=Homo sapiens OX=9606 GN=NF1 PE=1 SV=2	0.032	1.012	0	1	1	1	2839	319.2	7.39	0	1	0	0	100	High	1	1	Phospho [S2260(100)]	Phospho [S2260(100)]
FALSE	High	Master Protein	P02666	SWISS-PROT:P02666 Beta-casein - Bos taurus (Bovine).	0	9.751	8	1	2	1	209	23.6	5.19	5.47	1	0	0	100	High	1	1	Phospho [S35(100)]	Phospho [S35(100)]
FALSE	Medium	Master Protein	Q8N987	N-terminal EF-hand calcium-binding protein 1 OS=Homo sapiens OX=9606 GN=NECAB1 PE=1 SV=1	0.025	1.07	3	1	2	1	351	40.5	4.88	0	1	0	0		High	1	1	Phospho [S289(100)]	Phospho [S289(100)]
FALSE	Medium	Master Protein	P22749	Granulysin OS=Homo sapiens OX=9606 GN=GNLY PE=1 SV=3	0.029	1.034	12	1	1	1	145	16.4	9.17	0	1	0	0	100	High	1	1	Phospho [S87(100)]	Phospho [S87(100)]
FALSE	High	Master Protein	P49761	Dual specificity protein kinase CLK3 OS=Homo sapiens OX=9606 GN=CLK3 PE=1 SV=3	0.002	2.24	2	1	2	1	638	73.5	9.92	6.11	1	0	0	100	High	1	1	Phospho [S157(100)]	Phospho [S157(100)]

## Sheet: WT-6-PhEt-ATP-gamma-S-Rep2
Checked	Protein FDR Confidence: Combined	Master	Accession	Description	Exp. q-value: Combined	Sum PEP Score	Coverage [%]	# Peptides	# PSMs	# Unique Peptides	# AAs	MW [kDa]	calc. pI	Score Sequest HT: A3 Sequest HT	# Peptides (by Search Engine): A3 Sequest HT	# Protein Pathway Groups	# Razor Peptides	Abundances (Grouped): Sample	Found in Sample: [S4] F4: Sample	# Protein Groups	Phospho (S; T; Y) Count	Phospho (S; T; Y) Positions	Modifications
FALSE	High	Master Protein	P05787	SWISS-PROT:P05787 Tax_Id=9606 Gene_Symbol=KRT8 Keratin, type II cytoskeletal 8	0	253.852	73	54	162	52	483	53.7	5.59	290.66	54	0	2	100	High	1	1	Phospho [S24(99.6)]	Phospho [S24(99.6)]; Met-loss+Acetyl [N-Term]
FALSE	High	Master Protein	Q00839	Heterogeneous nuclear ribonucleoprotein U OS=Homo sapiens OX=9606 GN=HNRNPU PE=1 SV=6	0	111.2	30	27	42	27	825	90.5	6	94.53	27	0	0	100	High	1	1	Phospho [S4(99.3)]	Met-loss+Acetyl [N-Term]; Phospho [S4(99.3)]
FALSE	High	Master Protein	P19338	Nucleolin OS=Homo sapiens OX=9606 GN=NCL PE=1 SV=3	0	95.512	22	18	40	18	710	76.6	4.7	97.88	18	0	0	100	High	1	1	Phospho [S563(100)]	Phospho [S563(100)]
FALSE	High	Master Protein	P35579	Myosin-9 OS=Homo sapiens OX=9606 GN=MYH9 PE=1 SV=4	0	51.687	11	15	23	12	1960	226.4	5.6	28.58	15	0	3	100	High	1	1	Phospho [S1943(100)]	Phospho [S1943(100)]
FALSE	High	Master Protein	P53999	Activated RNA polymerase II transcriptional coactivator p15 OS=Homo sapiens OX=9606 GN=SUB1 PE=1 SV=3	0	59.969	76	14	33	14	127	14.4	9.6	59.54	14	0	0	100	High	1	3	Phospho [S15(33.3); S17(33.3); S19(33.3)]	Phospho [S15(33.3); S17(33.3); S19(33.3)]
FALSE	High	Master Protein	P15924	Desmoplakin OS=Homo sapiens OX=9606 GN=DSP PE=1 SV=3	0	47.953	6	14	20	14	2871	331.6	6.81	27.57	14	0	0	100	High	1	1	Phospho [S22(100)]	Phospho [S22(100)]
FALSE	High	Master Protein	P51991	Heterogeneous nuclear ribonucleoprotein A3 OS=Homo sapiens OX=9606 GN=HNRNPA3 PE=1 SV=2	0	58.906	31	11	22	11	378	39.6	9.01	45.33	11	0	0	100	High	1	1	Phospho [S358(99.3)]	Acetyl [N-Term]; Met-loss [N-Term]; Phospho [S358(99.3)]
FALSE	High	Master Protein	Q9Y2W1	Thyroid hormone receptor-associated protein 3 OS=Homo sapiens OX=9606 GN=THRAP3 PE=1 SV=2	0	45.38	12	11	19	11	955	108.6	10.15	31.92	11	0	0	100	High	1	1	Phospho [S575(100)]	Phospho [S575(100)]
FALSE	High	Master Protein	Q08945	FACT complex subunit SSRP1 OS=Homo sapiens OX=9606 GN=SSRP1 PE=1 SV=1	0	40.244	21	9	11	9	709	81	6.87	24.27	9	0	0	100	High	1	1	Phospho [S444(100)]	Phospho [S444(100)]; Met-loss+Acetyl [N-Term]
FALSE	High	Master Protein	Q9UHD8	Septin-9 OS=Homo sapiens OX=9606 GN=SEPT9 PE=1 SV=2	0	41.601	19	9	14	9	586	65.4	8.97	28.75	9	0	0	100	High	1	2	Phospho [S82(50); S85(50)]	Phospho [S82(50); S85(50)]
FALSE	High	Master Protein	P78527	DNA-dependent protein kinase catalytic subunit OS=Homo sapiens OX=9606 GN=PRKDC PE=1 SV=3	0	27.753	3	9	12	9	4128	468.8	7.12	15.39	9	0	0	100	High	1	1	Phospho [T2647(99.5)]	Phospho [T2647(99.5)]
FALSE	High	Master Protein	Q9NR30	Nucleolar RNA helicase 2 OS=Homo sapiens OX=9606 GN=DDX21 PE=1 SV=5	0	40.549	14	9	14	9	783	87.3	9.28	32.39	9	0	0	100	High	1	1	Phospho [S121(100)]	Phospho [S121(100)]
FALSE	High	Master Protein	Q9Y2V2	Calcium-regulated heat-stable protein 1 OS=Homo sapiens OX=9606 GN=CARHSP1 PE=1 SV=2	0	30.751	61	8	16	8	147	15.9	8.21	21.32	8	0	0	100	High	1	1	Phospho [S52(100)]	Met-loss+Acetyl [N-Term]; Phospho [S52(100)]
FALSE	High	Master Protein	Q9NYF8	Bcl-2-associated transcription factor 1 OS=Homo sapiens OX=9606 GN=BCLAF1 PE=1 SV=2	0	42.142	13	8	12	8	920	106.1	9.98	32.31	8	0	0	100	High	1	1	Phospho [S385(100)]	Phospho [S385(100)]
FALSE	High	Master Protein	Q9UQ35	Serine/arginine repetitive matrix protein 2 OS=Homo sapiens OX=9606 GN=SRRM2 PE=1 SV=2	0	38.417	5	8	12	8	2752	299.4	12.06	25.35	8	0	0	100	High	1	2	Phospho [S2407(50); T2409(50)]	Phospho [S2407(50); T2409(50)]
FALSE	High	Master Protein	Q15019	Septin-2 OS=Homo sapiens OX=9606 GN=SEPT2 PE=1 SV=1	0	45.386	35	7	12	7	361	41.5	6.6	31.72	7	0	0	100	High	1	1	Phospho [S218(100)]	Phospho [S218(100)]; Met-loss+Acetyl [N-Term]
FALSE	High	Master Protein	Q9H307	Pinin OS=Homo sapiens OX=9606 GN=PNN PE=1 SV=5	0	21.226	16	7	9	7	717	81.6	7.14	16.77	7	0	0	100	High	1	1	Phospho [S347(100)]	Phospho [S347(100)]
FALSE	High	Master Protein	P17096	High mobility group protein HMG-I/HMG-Y OS=Homo sapiens OX=9606 GN=HMGA1 PE=1 SV=3	0	34.271	58	6	18	6	107	11.7	10.32	38.85	6	0	0	100	High	1	1	Phospho [S44(100)]	Phospho [S44(100)]; Met-loss+Acetyl [N-Term]
FALSE	High	Master Protein	Q13884	Beta-1-syntrophin OS=Homo sapiens OX=9606 GN=SNTB1 PE=1 SV=3	0	22.077	15	5	9	5	538	58	8.63	16.72	5	0	0	100	High	1	1	Phospho [S389(100)]	Phospho [S389(100)]; Met-loss+Acetyl [N-Term]
FALSE	High	Master Protein	Q9BWD1	Acetyl-CoA acetyltransferase, cytosolic OS=Homo sapiens OX=9606 GN=ACAT2 PE=1 SV=2	0	33.756	24	5	9	5	397	41.3	6.92	22.95	5	0	0	100	High	1	1	Phospho [S5(100)]	Phospho [S5(100)]
FALSE	High	Master Protein	P04792	Heat shock protein beta-1 OS=Homo sapiens OX=9606 GN=HSPB1 PE=1 SV=2	0	18.141	25	4	12	4	205	22.8	6.4	23.95	4	0	0	100	High	1	2	Phospho [S82(49.6); S83(49.6)]	Phospho [S82(49.6); S83(49.6)]
FALSE	High	Master Protein	P62753	40S ribosomal protein S6 OS=Homo sapiens OX=9606 GN=RPS6 PE=1 SV=1	0	30.372	27	4	7	4	249	28.7	10.84	23.39	4	0	0	100	High	1	1	Phospho [S236(100)]	Phospho [S236(100)]
FALSE	High	Master Protein	Q13596	Sorting nexin-1 OS=Homo sapiens OX=9606 GN=SNX1 PE=1 SV=3	0	9.514	7	4	4	3	522	59	5.15	5.46	4	0	1	100	High	1	4	Phospho [T344(25); S350(25); S356(25); S357(25)]	Phospho [T344(25); S350(25); S356(25); S357(25)]
FALSE	High	Master Protein	P05455	Lupus La protein OS=Homo sapiens OX=9606 GN=SSB PE=1 SV=2	0	17.143	14	3	3	3	408	46.8	7.12	6.06	3	0	0	100	High	1	1	Phospho [S366(100)]	Phospho [S366(100)]; Met-loss+Acetyl [N-Term]
FALSE	High	Master Protein	O60504	Vinexin OS=Homo sapiens OX=9606 GN=SORBS3 PE=1 SV=2	0	5.473	4	3	3	3	671	75.3	9.45	2.5	3	0	0	100	High	1	1	Phospho [S339(100)]	Phospho [S339(100)]
FALSE	High	Master Protein	Q99459	Cell division cycle 5-like protein OS=Homo sapiens OX=9606 GN=CDC5L PE=1 SV=2	0	8.565	4	3	6	3	802	92.2	8.18	7.5	3	0	0	100	High	1	1	Phospho [T424(100)]	Phospho [T424(100)]
FALSE	High	Master Protein	Q16643	Drebrin OS=Homo sapiens OX=9606 GN=DBN1 PE=1 SV=4	0	10.645	6	2	4	2	649	71.4	4.45	5.16	2	0	0	100	High	1	1	Phospho [S142(100)]	Phospho [S142(100)]
FALSE	High	Master Protein	P35573	Glycogen debranching enzyme OS=Homo sapiens OX=9606 GN=AGL PE=1 SV=3	0	2.871	2	2	2	2	1532	174.7	6.76	5.26	2	0	0	100	High	1	1	Phospho [T21(100)]	Phospho [T21(100)]
FALSE	High	Master Protein	P36507	Dual specificity mitogen-activated protein kinase kinase 2 OS=Homo sapiens OX=9606 GN=MAP2K2 PE=1 SV=1	0	4.851	8	2	3	2	400	44.4	6.55	3.64	2	0	0	100	High	1	1	Phospho [T394(100)]	Phospho [T394(100)]
FALSE	High	Master Protein	Q12996	Cleavage stimulation factor subunit 3 OS=Homo sapiens OX=9606 GN=CSTF3 PE=1 SV=1	0	5.525	5	2	2	2	717	82.9	8.12	3.81	2	0	0	100	High	1	1	Phospho [S691(100)]	Phospho [S691(100)]
FALSE	High	Master Protein	Q9H1E3	Nuclear ubiquitous casein and cyclin-dependent kinase substrate 1 OS=Homo sapiens OX=9606 GN=NUCKS1 PE=1 SV=1	0	8.582	13	2	3	2	243	27.3	5.08	4.22	2	0	0	100	High	1	1	Phospho [S181(100)]	Phospho [S181(100)]
FALSE	High	Master Protein	P02662	SWISS-PROT:P02662 Alpha-S1-casein - Bos taurus (Bovine).	0	5.908	14	2	2	2	199	23	4.94	6.02	2	0	0	100	High	1	1	Phospho [S115(100)]	Phospho [S115(100)]
FALSE	High	Master Protein	Q7Z739	YTH domain-containing family protein 3 OS=Homo sapiens OX=9606 GN=YTHDF3 PE=1 SV=1	0	2.757	4	2	2	1	585	63.8	9.04	0	2	0	0	100	High	1	1	Phospho [S263(100)]	Phospho [S263(100)]
FALSE	Medium	Master Protein	Q9H1B7	Interferon regulatory factor 2-binding protein-like OS=Homo sapiens OX=9606 GN=IRF2BPL PE=1 SV=1	0.013	1.277	2	1	2	1	796	82.6	8.24	0	1	0	0	100	High	1	2	Phospho [S547(100); S553(100)]	Phospho [S547(100); S553(100)]
FALSE	High	Master Protein	P02663	SWISS-PROT:P02663 Alpha-S2-casein [Contains: Casocidin-1 - Bos taurus (Bovine).	0.001	2.442	6	1	1	1	207	24.3	8.27	2.47	1	0	0	100	High	1	1	Phospho [S143(99.7)]	Phospho [S143(99.7)]
FALSE	High	Master Protein	Q16719	Kynureninase OS=Homo sapiens OX=9606 GN=KYNU PE=1 SV=1	0.002	2.028	3	1	1	1	465	52.3	7.03	0	1	0	0	100	High	1	2	Phospho [S4(50); S5(50)]	Phospho [S4(50); S5(50)]
FALSE	Medium	Master Protein	Q15043	Zinc transporter ZIP14 OS=Homo sapiens OX=9606 GN=SLC39A14 PE=1 SV=3	0.016	1.144	1	1	1	1	492	54.2	5.33	0	1	0	0	100	High	1	1	Phospho [T181(100)]	Phospho [T181(100)]
FALSE	Medium	Master Protein	Q14050	Collagen alpha-3(IX) chain OS=Homo sapiens OX=9606 GN=COL9A3 PE=1 SV=2	0.021	1.064	2	1	1	1	684	63.6	7.68	0	1	0	0	100	High	1	1	Phospho [S105(100)]	Phospho [S105(100)]
FALSE	High	Master Protein	Q9UGV2	Protein NDRG3 OS=Homo sapiens OX=9606 GN=NDRG3 PE=1 SV=2	0	5.027	5	1	2	1	375	41.4	5.31	2.03	1	0	0	100	High	1	2	Phospho [S331(49.5); T332(49.5)]	Phospho [S331(49.5); T332(49.5)]
FALSE	High	Master Protein	P49761	Dual specificity protein kinase CLK3 OS=Homo sapiens OX=9606 GN=CLK3 PE=1 SV=3	0	2.919	2	1	3	1	638	73.5	9.92	5.45	1	0	0	100	High	1	1	Phospho [S157(100)]	Phospho [S157(100)]
FALSE	Medium	Master Protein	Q9P013	Spliceosome-associated protein CWC15 homolog OS=Homo sapiens OX=9606 GN=CWC15 PE=1 SV=2	0.033	0.941	7	1	1	1	229	26.6	5.71	0	1	0	0	100	High	1	1	Phospho [S24(100)]	Phospho [S24(100)]
FALSE	Medium	Master Protein	Q96RL7	Vacuolar protein sorting-associated protein 13A OS=Homo sapiens OX=9606 GN=VPS13A PE=1 SV=2	0.011	1.334	1	1	1	1	3174	360	6.33	0	1	0	0	100	High	1	2	Phospho [T399(100); T404(100)]	Phospho [T399(100); T404(100)]
FALSE	Medium	Master Protein	Q9H6N6	Putative uncharacterized protein MYH16 OS=Homo sapiens OX=9606 GN=MYH16 PE=1 SV=2	0.018	1.108	2	1	1	1	1097	128.2	5.49	0	1	0	0	100	High	1	1	Phospho [S420(99.3)]	Phospho [S420(99.3)]
FALSE	High	Master Protein	Q9Y5J1	U3 small nucleolar RNA-associated protein 18 homolog OS=Homo sapiens OX=9606 GN=UTP18 PE=1 SV=3	0.003	1.87	3	1	1	1	556	62	8.76	2.43	1	0	0	100	High	1	1	Phospho [S121(100)]	Phospho [S121(100)]
FALSE	High	Master Protein	P02666	SWISS-PROT:P02666 Beta-casein - Bos taurus (Bovine).	0	9.207	8	1	3	1	209	23.6	5.19	8.45	1	0	0	100	High	1	1	Phospho [S35(100)]	Phospho [S35(100)]
FALSE	Medium	Master Protein	Q53S08	Ras-related protein Rab-6D OS=Homo sapiens OX=9606 GN=RAB6D PE=2 SV=1	0.015	1.14	9	1	1	1	254	28.2	6.74	0	1	0	0	100	High	1	1	Phospho [T128(99.9)]	Phospho [T128(99.9)]
FALSE	High	Master Protein	Q6PD62	RNA polymerase-associated protein CTR9 homolog OS=Homo sapiens OX=9606 GN=CTR9 PE=1 SV=1	0	5.738	2	1	2	1	1173	133.4	6.77	7.49	1	0	0	100	High	1	1	Phospho [T925(100)]	Phospho [T925(100)]
FALSE	High	Master Protein	Q8IYB3	Serine/arginine repetitive matrix protein 1 OS=Homo sapiens OX=9606 GN=SRRM1 PE=1 SV=2	0	7.862	2	1	5	1	904	102.3	11.84	9.73	1	0	0	100	High	1	1	Phospho [S874(99.7)]	Phospho [S874(99.7)]
FALSE	High	Master Protein	Q6UN15	Pre-mRNA 3'-end-processing factor FIP1 OS=Homo sapiens OX=9606 GN=FIP1L1 PE=1 SV=1	0.002	1.935	3	1	2	1	594	66.5	5.59	5.87	1	0	0	100	High	1	1	Phospho [S496(99.6)]	Phospho [S496(99.6)]
FALSE	High	Master Protein	O00264	Membrane-associated progesterone receptor component 1 OS=Homo sapiens OX=9606 GN=PGRMC1 PE=1 SV=3	0	4.914	10	1	2	1	195	21.7	4.7	2.81	1	0	0	100	High	1	1	Phospho [S181(100)]	Phospho [S181(100)]
FALSE	High	Master Protein	O14874	[3-methyl-2-oxobutanoate dehydrogenase [lipoamide]] kinase, mitochondrial OS=Homo sapiens OX=9606 GN=BCKDK PE=1 SV=2	0	5.127	4	1	2	1	412	46.3	8.82	0	1	0	0	100	High	1	2	Phospho [S31(49.9); T32(49.9)]	Phospho [S31(49.9); T32(49.9)]

## Sheet: CDK12AS-PhEt-ATP-gamma-S-Rep1
Checked	Protein FDR Confidence: Combined	Master	Accession	Description	Exp. q-value: Combined	Sum PEP Score	Coverage [%]	# Peptides	# PSMs	# Unique Peptides	# AAs	MW [kDa]	calc. pI	Score Sequest HT: A3 Sequest HT	# Peptides (by Search Engine): A3 Sequest HT	# Protein Pathway Groups	# Razor Peptides	Abundances (Grouped): Sample	Found in Sample: [S7] F7: Sample	# Protein Groups	Phospho (S; T; Y) Count	Phospho (S; T; Y) Positions	Modifications
FALSE	High	Master Protein	Q9Y5B9	FACT complex subunit SPT16 OS=Homo sapiens OX=9606 GN=SUPT16H PE=1 SV=1	0	52.261	15	15	27	15	1047	119.8	5.66	49.85	15	0	0	100	High	1	2	Phospho [S979(50); S982(50)]	Phospho [S979(50); S982(50)]; Met-loss+Acetyl [N-Term]
FALSE	High	Master Protein	Q9NR30	Nucleolar RNA helicase 2 OS=Homo sapiens OX=9606 GN=DDX21 PE=1 SV=5	0	40.972	19	14	25	14	783	87.3	9.28	28.53	14	0	0	100	High	1	1	Phospho [S121(100)]	Phospho [S121(100)]
FALSE	High	Master Protein	P19338	Nucleolin OS=Homo sapiens OX=9606 GN=NCL PE=1 SV=3	0	59.996	21	14	25	14	710	76.6	4.7	40.49	14	0	0	100	High	1	3	Phospho [S28(33.2); S34(33.2); S41(33.2)]	Phospho [S28(33.2); S34(33.2); S41(33.2)]
FALSE	High	Master Protein	Q08945	FACT complex subunit SSRP1 OS=Homo sapiens OX=9606 GN=SSRP1 PE=1 SV=1	0	53.853	20	13	22	13	709	81	6.87	34.14	13	0	0	100	High	1	1	Phospho [S444(100)]	Phospho [S444(100)]
FALSE	High	Master Protein	P08238	Heat shock protein HSP 90-beta OS=Homo sapiens OX=9606 GN=HSP90AB1 PE=1 SV=4	0	45.137	23	12	14	6	724	83.2	5.03	18.69	12	0	5	100	High	1	1	Phospho [S255(100)]	Phospho [S255(100)]
FALSE	High	Master Protein	Q9Y2W1	Thyroid hormone receptor-associated protein 3 OS=Homo sapiens OX=9606 GN=THRAP3 PE=1 SV=2	0	41.388	12	12	18	11	955	108.6	10.15	27.64	12	0	1	100	High	1	1	Phospho [S928(100)]	Phospho [S928(100)]
FALSE	High	Master Protein	P06748	Nucleophosmin OS=Homo sapiens OX=9606 GN=NPM1 PE=1 SV=2	0	38.262	40	9	13	9	294	32.6	4.78	22.35	9	0	0	100	High	1	1	Phospho [S70(100)]	Phospho [S70(100)]
FALSE	High	Master Protein	O95218	Zinc finger Ran-binding domain-containing protein 2 OS=Homo sapiens OX=9606 GN=ZRANB2 PE=1 SV=2	0	30.124	16	6	9	6	330	37.4	10.01	18.1	6	0	0	100	High	1	2	Phospho [S120(100); S153(100)]	Phospho [S120(100); S153(100)]
FALSE	High	Master Protein	Q9NYF8	Bcl-2-associated transcription factor 1 OS=Homo sapiens OX=9606 GN=BCLAF1 PE=1 SV=2	0	44.022	10	6	11	5	920	106.1	9.98	33.58	6	0	0	100	High	1	1	Phospho [S385(100)]	Phospho [S385(100)]
FALSE	High	Master Protein	P55081	Microfibrillar-associated protein 1 OS=Homo sapiens OX=9606 GN=MFAP1 PE=1 SV=2	0	10.325	14	5	5	5	439	51.9	4.98	3.87	5	0	0	100	High	1	1	Phospho [S116(99.6)]	Phospho [S116(99.6)]
FALSE	High	Master Protein	P17096	High mobility group protein HMG-I/HMG-Y OS=Homo sapiens OX=9606 GN=HMGA1 PE=1 SV=3	0	26.145	41	5	23	5	107	11.7	10.32	32.35	5	0	0	100	High	1	2	Phospho [S36(98.1); S44(100)]	Phospho [S36(98.1); S44(100)]
FALSE	High	Master Protein	Q9H0S4	Probable ATP-dependent RNA helicase DDX47 OS=Homo sapiens OX=9606 GN=DDX47 PE=1 SV=1	0	12.303	13	4	5	4	455	50.6	9.1	8.98	4	0	0	100	High	1	1	Phospho [S14(99.4)]	Met-loss+Acetyl [N-Term]; Phospho [S14(99.4)]
FALSE	High	Master Protein	Q1KMD3	Heterogeneous nuclear ribonucleoprotein U-like protein 2 OS=Homo sapiens OX=9606 GN=HNRNPUL2 PE=1 SV=1	0	4.367	4	3	3	3	747	85.1	4.91	0	3	0	0	100	High	1	2	Phospho [S161(50); T165(50)]	Phospho [S161(50); T165(50)]
FALSE	High	Master Protein	Q12996	Cleavage stimulation factor subunit 3 OS=Homo sapiens OX=9606 GN=CSTF3 PE=1 SV=1	0	8.545	6	3	4	3	717	82.9	8.12	2.68	3	0	0	100	High	1	1	Phospho [S691(100)]	Phospho [S691(100)]
FALSE	High	Master Protein	Q6UN15	Pre-mRNA 3'-end-processing factor FIP1 OS=Homo sapiens OX=9606 GN=FIP1L1 PE=1 SV=1	0	5.978	9	3	4	3	594	66.5	5.59	4.67	3	0	0	100	High	1	1	Phospho [S496(99.7)]	Phospho [S496(99.7)]
FALSE	High	Master Protein	P25205	DNA replication licensing factor MCM3 OS=Homo sapiens OX=9606 GN=MCM3 PE=1 SV=3	0	11.487	6	3	4	3	808	90.9	5.77	6.81	3	0	0	100	High	1	2	Phospho [S711(49.8); T713(49.8)]	Phospho [S711(49.8); T713(49.8)]
FALSE	High	Master Protein	O00264	Membrane-associated progesterone receptor component 1 OS=Homo sapiens OX=9606 GN=PGRMC1 PE=1 SV=3	0	15.711	19	3	5	3	195	21.7	4.7	9.16	3	0	0	100	High	1	1	Phospho [S181(100)]	Phospho [S181(100)]
FALSE	High	Master Protein	Q13547	Histone deacetylase 1 OS=Homo sapiens OX=9606 GN=HDAC1 PE=1 SV=1	0	19.482	13	3	5	3	482	55.1	5.48	11.07	3	0	0	100	High	1	1	Phospho [S393(100)]	Phospho [S393(100)]
FALSE	High	Master Protein	Q07157	Tight junction protein ZO-1 OS=Homo sapiens OX=9606 GN=TJP1 PE=1 SV=3	0	6.357	3	3	3	3	1748	195.3	6.7	0	3	0	0	100	High	1	1	Phospho [S125(99.2)]	Phospho [S125(99.2)]
FALSE	High	Master Protein	Q15459	Splicing factor 3A subunit 1 OS=Homo sapiens OX=9606 GN=SF3A1 PE=1 SV=1	0	17.472	5	3	6	3	793	88.8	5.22	9.33	3	0	0	100	High	1	1	Phospho [S329(100)]	Phospho [S329(100)]
FALSE	High	Master Protein	Q9H3N1	Thioredoxin-related transmembrane protein 1 OS=Homo sapiens OX=9606 GN=TMX1 PE=1 SV=1	0	21.504	12	3	4	3	280	31.8	4.98	14.32	3	0	0	100	High	1	1	Phospho [S247(100)]	Phospho [S247(100)]
FALSE	High	Master Protein	Q96HS1	Serine/threonine-protein phosphatase PGAM5, mitochondrial OS=Homo sapiens OX=9606 GN=PGAM5 PE=1 SV=2	0	6.843	11	3	4	3	289	32	8.68	2	3	0	0	100	High	1	1	Phospho [S80(100)]	Phospho [S80(100)]
FALSE	High	Master Protein	O15173	Membrane-associated progesterone receptor component 2 OS=Homo sapiens OX=9606 GN=PGRMC2 PE=1 SV=1	0	8.343	11	3	4	3	223	23.8	4.88	8.75	3	0	0	100	High	1	1	Phospho [T211(100)]	Phospho [T211(100)]
FALSE	High	Master Protein	P52948	Nuclear pore complex protein Nup98-Nup96 OS=Homo sapiens OX=9606 GN=NUP98 PE=1 SV=4	0	5.13	3	3	3	3	1817	197.5	6.4	2.35	3	0	0	100	High	1	1	Phospho [S888(100)]	Phospho [S888(100)]
FALSE	High	Master Protein	Q9UQ88	Cyclin-dependent kinase 11A OS=Homo sapiens OX=9606 GN=CDK11A PE=1 SV=4	0	6.401	4	2	3	2	783	91.3	5.36	5.59	2	0	0	100	High	1	2	Phospho [T739(50); S740(50)]	Phospho [T739(50); S740(50)]
FALSE	High	Master Protein	Q9Y5J1	U3 small nucleolar RNA-associated protein 18 homolog OS=Homo sapiens OX=9606 GN=UTP18 PE=1 SV=3	0	5.192	7	2	2	2	556	62	8.76	2.36	2	0	0	100	High	1	2	Phospho [S121(50); S124(50)]	Phospho [S121(50); S124(50)]
FALSE	High	Master Protein	P02662	SWISS-PROT:P02662 Alpha-S1-casein - Bos taurus (Bovine).	0	4.072	14	2	2	2	199	23	4.94	2.35	2	0	0	100	High	1	1	Phospho [S115(100)]	Phospho [S115(100)]
FALSE	High	Master Protein	O43852	Calumenin OS=Homo sapiens OX=9606 GN=CALU PE=1 SV=2	0	6.707	12	2	2	2	315	37.1	4.64	2.38	2	0	0	100	High	1	1	Phospho [S44(99.5)]	Phospho [S44(99.5)]
FALSE	High	Master Protein	Q9UKM9	RNA-binding protein Raly OS=Homo sapiens OX=9606 GN=RALY PE=1 SV=1	0	12.747	16	2	3	2	306	32.4	9.17	7.84	2	0	0	100	High	1	1	Phospho [S288(100)]	Met-loss+Acetyl [N-Term]; Phospho [S288(100)]
FALSE	High	Master Protein	P18583	Protein SON OS=Homo sapiens OX=9606 GN=SON PE=1 SV=4	0	6.063	2	2	3	2	2426	263.7	5.64	2.41	2	0	0	100	High	1	1	Phospho [S2129(100)]	Phospho [S2129(100)]
FALSE	High	Master Protein	Q14498	RNA-binding protein 39 OS=Homo sapiens OX=9606 GN=RBM39 PE=1 SV=2	0	3.027	5	2	2	2	530	59.3	10.1	0	2	0	0	100	High	1	1	Phospho [S136(100)]	Phospho [S136(100)]
FALSE	High	Master Protein	Q03701	CCAAT/enhancer-binding protein zeta OS=Homo sapiens OX=9606 GN=CEBPZ PE=1 SV=3	0	9.918	4	2	3	2	1054	120.9	5.94	0	2	0	0	100	High	1	1	Phospho [S629(100)]	Phospho [S629(100)]
FALSE	High	Master Protein	Q15019	Septin-2 OS=Homo sapiens OX=9606 GN=SEPT2 PE=1 SV=1	0	5.124	7	2	3	2	361	41.5	6.6	4.1	2	0	0	100	High	1	1	Phospho [S218(100)]	Phospho [S218(100)]
FALSE	High	Master Protein	O75400	Pre-mRNA-processing factor 40 homolog A OS=Homo sapiens OX=9606 GN=PRPF40A PE=1 SV=2	0	8.022	3	2	3	2	957	108.7	7.56	6.21	2	0	0	100	High	1	1	Phospho [T932(100)]	Phospho [T932(100)]
FALSE	High	Master Protein	P02663	SWISS-PROT:P02663 Alpha-S2-casein [Contains: Casocidin-1 - Bos taurus (Bovine).	0	2.904	6	1	1	1	207	24.3	8.27	2.37	1	0	0	100	High	1	1	Phospho [S143(99.7)]	Phospho [S143(99.7)]
FALSE	High	Master Protein	Q6PD62	RNA polymerase-associated protein CTR9 homolog OS=Homo sapiens OX=9606 GN=CTR9 PE=1 SV=1	0	5.061	2	1	3	1	1173	133.4	6.77	4.37	1	0	0	100	High	1	1	Phospho [T925(100)]	Phospho [T925(100)]
FALSE	High	Master Protein	Q9H2P0	Activity-dependent neuroprotector homeobox protein OS=Homo sapiens OX=9606 GN=ADNP PE=1 SV=1	0.005	1.233	2	1	1	1	1102	123.5	7.34	0	1	0	0	100	High	1	2	Phospho [S953(50); S955(50)]	Phospho [S953(50); S955(50)]
FALSE	High	Master Protein	Q8IYB3	Serine/arginine repetitive matrix protein 1 OS=Homo sapiens OX=9606 GN=SRRM1 PE=1 SV=2	0	6.475	2	1	3	1	904	102.3	11.84	4.85	1	0	0	100	High	1	2	Phospho [T872(50); S874(50)]	Phospho [T872(50); S874(50)]
FALSE	High	Master Protein	Q9Y6Q5	AP-1 complex subunit mu-2 OS=Homo sapiens OX=9606 GN=AP1M2 PE=1 SV=4	0	1.569	3	1	2	1	423	48.1	8.22	5.07	1	0	0	100	High	1	1	Phospho [T154(100)]	Phospho [T154(100)]
FALSE	High	Master Protein	Q9P035	Very-long-chain (3R)-3-hydroxyacyl-CoA dehydratase 3 OS=Homo sapiens OX=9606 GN=HACD3 PE=1 SV=2	0	10.705	3	1	3	1	362	43.1	8.94	4.26	1	0	0	100	High	1	1	Phospho [S114(100)]	Phospho [S114(100)]
FALSE	High	Master Protein	O14974	Protein phosphatase 1 regulatory subunit 12A OS=Homo sapiens OX=9606 GN=PPP1R12A PE=1 SV=1	0	4.257	2	1	1	1	1030	115.2	5.4	2.36	1	0	0	100	High	1	2	Phospho [S695(50); T696(50)]	Phospho [S695(50); T696(50)]
FALSE	High	Master Protein	Q02388	Collagen alpha-1(VII) chain OS=Homo sapiens OX=9606 GN=COL7A1 PE=1 SV=2	0.004	1.322	1	1	4	1	2944	295	6.27	0	1	0	0	100	High	1	1	Phospho [S1431(100)]	Phospho [S1431(100)]
FALSE	Medium	Master Protein	Q9H611	ATP-dependent DNA helicase PIF1 OS=Homo sapiens OX=9606 GN=PIF1 PE=1 SV=2	0.014	1.043	4	1	1	1	641	69.8	9.72	0	1	0	0	100	High	1	3	Phospho [S575(100); Y579(50); S583(50)]	Phospho [S575(100); Y579(50); S583(50)]
FALSE	High	Master Protein	Q9BXS5	AP-1 complex subunit mu-1 OS=Homo sapiens OX=9606 GN=AP1M1 PE=1 SV=3	0	1.931	4	1	1	1	423	48.6	7.3	2.31	1	0	0	100	High	1	1	Phospho [T154(100)]	Phospho [T154(100)]
FALSE	Medium	Master Protein	P40818	Ubiquitin carboxyl-terminal hydrolase 8 OS=Homo sapiens OX=9606 GN=USP8 PE=1 SV=1	0.016	0.974	1	1	1	1	1118	127.4	8.51	0	1	0	0	100	High	1	1	Phospho [T24(100)]	Phospho [T24(100)]
FALSE	Medium	Master Protein	Q71H61	Immunoglobulin-like domain-containing receptor 2 OS=Homo sapiens OX=9606 GN=ILDR2 PE=2 SV=1	0.013	1.018	2	1	1	1	639	71.2	8.12	0	1	0	0	100	High	1	1	Phospho [T38(100)]	Phospho [T38(100)]
FALSE	High	Master Protein	P49736	DNA replication licensing factor MCM2 OS=Homo sapiens OX=9606 GN=MCM2 PE=1 SV=4	0	7.354	2	1	2	1	904	101.8	5.52	5.16	1	0	0	100	High	1	1	Phospho [S139(100)]	Phospho [S139(100)]
FALSE	High	Master Protein	P49761	Dual specificity protein kinase CLK3 OS=Homo sapiens OX=9606 GN=CLK3 PE=1 SV=3	0	3.901	2	1	4	1	638	73.5	9.92	6.6	1	0	0	100	High	1	1	Phospho [S157(100)]	Phospho [S157(100)]
FALSE	High	Master Protein	P02666	SWISS-PROT:P02666 Beta-casein - Bos taurus (Bovine).	0	4.088	8	1	4	1	209	23.6	5.19	9.86	1	0	0	100	High	1	1	Phospho [S35(100)]	Phospho [S35(100)]

## Sheet: CDK12AS-PhEt-ATP-gamma-S-Rep2
Checked	Protein FDR Confidence: Combined	Master	Accession	Description	Exp. q-value: Combined	Sum PEP Score	Coverage [%]	# Peptides	# PSMs	# Unique Peptides	# AAs	MW [kDa]	calc. pI	Score Sequest HT: A3 Sequest HT	# Peptides (by Search Engine): A3 Sequest HT	# Protein Pathway Groups	# Razor Peptides	Abundances (Grouped): Sample	Found in Sample: [S8] F8: Sample	# Protein Groups	Phospho (S; T; Y) Count	Phospho (S; T; Y) Positions	Modifications
FALSE	High	Master Protein	P78527	DNA-dependent protein kinase catalytic subunit OS=Homo sapiens OX=9606 GN=PRKDC PE=1 SV=3	0	61.203	7	23	31	23	4128	468.8	7.12	28.77	23	0	0	100	High	1	2	Phospho [T2638(49.8); T2645(49.8)]	Phospho [T2638(49.8); T2645(49.8)]
FALSE	High	Master Protein	Q9NR30	Nucleolar RNA helicase 2 OS=Homo sapiens OX=9606 GN=DDX21 PE=1 SV=5	0	45.073	20	15	26	15	783	87.3	9.28	18.09	15	0	0	100	High	1	1	Phospho [S121(100)]	Phospho [S121(100)]
FALSE	High	Master Protein	P19338	Nucleolin OS=Homo sapiens OX=9606 GN=NCL PE=1 SV=3	0	51.079	20	15	28	15	710	76.6	4.7	32.23	15	0	0	100	High	1	2	Phospho [S28(50); S34(50)]	Phospho [S28(50); S34(50)]
FALSE	High	Master Protein	Q08945	FACT complex subunit SSRP1 OS=Homo sapiens OX=9606 GN=SSRP1 PE=1 SV=1	0	58.355	21	14	26	14	709	81	6.87	40.84	14	0	0	100	High	1	1	Phospho [S444(100)]	Phospho [S444(100)]
FALSE	High	Master Protein	Q9Y2W1	Thyroid hormone receptor-associated protein 3 OS=Homo sapiens OX=9606 GN=THRAP3 PE=1 SV=2	0	44.72	13	14	21	13	955	108.6	10.15	23.88	14	0	1	100	High	1	2	Phospho [S575(100); S928(100)]	Phospho [S575(100); S928(100)]
FALSE	High	Master Protein	O75533	Splicing factor 3B subunit 1 OS=Homo sapiens OX=9606 GN=SF3B1 PE=1 SV=3	0	47.678	12	13	27	13	1304	145.7	7.09	34.48	13	0	0	100	High	1	1	Phospho [T313(100)]	Phospho [T313(100)]
FALSE	High	Master Protein	Q9Y5B9	FACT complex subunit SPT16 OS=Homo sapiens OX=9606 GN=SUPT16H PE=1 SV=1	0	49.873	13	13	20	13	1047	119.8	5.66	42.44	13	0	0	100	High	1	1	Phospho [S979(99.6)]	Phospho [S979(99.6)]; Met-loss+Acetyl [N-Term]
FALSE	High	Master Protein	P53999	Activated RNA polymerase II transcriptional coactivator p15 OS=Homo sapiens OX=9606 GN=SUB1 PE=1 SV=3	0	53.575	68	12	38	12	127	14.4	9.6	64.58	12	0	0	100	High	1	2	Phospho [S17(50); S19(50)]	Phospho [S17(50); S19(50)]
FALSE	High	Master Protein	P06748	Nucleophosmin OS=Homo sapiens OX=9606 GN=NPM1 PE=1 SV=2	0	47.643	49	10	15	10	294	32.6	4.78	28.9	10	0	0	100	High	1	1	Phospho [S70(100)]	Phospho [S70(100)]
FALSE	High	Master Protein	P27824	Calnexin OS=Homo sapiens OX=9606 GN=CANX PE=1 SV=2	0	27.204	16	8	16	8	592	67.5	4.6	12.49	8	0	0	100	High	1	2	Phospho [S554(50); T562(50)]	Phospho [S554(50); T562(50)]
FALSE	High	Master Protein	Q9NYF8	Bcl-2-associated transcription factor 1 OS=Homo sapiens OX=9606 GN=BCLAF1 PE=1 SV=2	0	47.888	10	7	13	6	920	106.1	9.98	37.88	7	0	0	100	High	1	2	Phospho [S385(100); S397(99.4)]	Phospho [S385(100); S397(99.4)]
FALSE	High	Master Protein	O95218	Zinc finger Ran-binding domain-containing protein 2 OS=Homo sapiens OX=9606 GN=ZRANB2 PE=1 SV=2	0	23.371	17	7	12	7	330	37.4	10.01	14.29	7	0	0	100	High	1	1	Phospho [S120(100)]	Phospho [S120(100)]
FALSE	High	Master Protein	Q9H307	Pinin OS=Homo sapiens OX=9606 GN=PNN PE=1 SV=5	0	20.167	15	6	7	6	717	81.6	7.14	12.46	6	0	0	100	High	1	1	Phospho [S347(100)]	Phospho [S347(100)]
FALSE	High	Master Protein	Q96HS1	Serine/threonine-protein phosphatase PGAM5, mitochondrial OS=Homo sapiens OX=9606 GN=PGAM5 PE=1 SV=2	0	11.39	18	5	9	5	289	32	8.68	6.17	5	0	0	100	High	1	1	Phospho [S80(100)]	Phospho [S80(100)]
FALSE	High	Master Protein	O43719	HIV Tat-specific factor 1 OS=Homo sapiens OX=9606 GN=HTATSF1 PE=1 SV=1	0	19.858	13	5	6	5	755	85.8	4.4	6.13	5	0	0	100	High	1	1	Phospho [S642(100)]	Phospho [S642(100)]
FALSE	High	Master Protein	P17096	High mobility group protein HMG-I/HMG-Y OS=Homo sapiens OX=9606 GN=HMGA1 PE=1 SV=3	0	25.991	41	5	25	5	107	11.7	10.32	36.68	5	0	0	100	High	1	1	Phospho [S44(100)]	Phospho [S44(100)]
FALSE	High	Master Protein	Q12996	Cleavage stimulation factor subunit 3 OS=Homo sapiens OX=9606 GN=CSTF3 PE=1 SV=1	0	9.141	6	4	7	4	717	82.9	8.12	4.07	4	0	0	100	High	1	1	Phospho [S691(100)]	Phospho [S691(100)]
FALSE	High	Master Protein	Q9H0S4	Probable ATP-dependent RNA helicase DDX47 OS=Homo sapiens OX=9606 GN=DDX47 PE=1 SV=1	0	14.869	13	4	7	4	455	50.6	9.1	11.54	4	0	0	100	High	1	2	Phospho [T11(49.9); S14(49.9)]	Met-loss+Acetyl [N-Term]; Phospho [T11(49.9); S14(49.9)]
FALSE	High	Master Protein	P55081	Microfibrillar-associated protein 1 OS=Homo sapiens OX=9606 GN=MFAP1 PE=1 SV=2	0	13.471	14	4	5	4	439	51.9	4.98	4.79	4	0	0	100	High	1	1	Phospho [S116(99.6)]	Phospho [S116(99.6)]
FALSE	High	Master Protein	Q9Y5S9	RNA-binding protein 8A OS=Homo sapiens OX=9606 GN=RBM8A PE=1 SV=1	0	25.251	33	4	7	4	174	19.9	5.72	16.76	4	0	0	100	High	1	1	Phospho [S56(99.4)]	Met-loss+Acetyl [N-Term]; Phospho [S56(99.4)]
FALSE	High	Master Protein	O43852	Calumenin OS=Homo sapiens OX=9606 GN=CALU PE=1 SV=2	0	5.839	17	3	3	3	315	37.1	4.64	2.2	3	0	0	100	High	1	1	Phospho [S44(99.4)]	Phospho [S44(99.4)]
FALSE	High	Master Protein	Q07157	Tight junction protein ZO-1 OS=Homo sapiens OX=9606 GN=TJP1 PE=1 SV=3	0	5.772	3	3	4	3	1748	195.3	6.7	0	3	0	0	100	High	1	1	Phospho [S125(100)]	Phospho [S125(100)]
FALSE	High	Master Protein	Q15459	Splicing factor 3A subunit 1 OS=Homo sapiens OX=9606 GN=SF3A1 PE=1 SV=1	0	16.74	5	3	8	3	793	88.8	5.22	8.81	3	0	0	100	High	1	1	Phospho [S329(100)]	Phospho [S329(100)]
FALSE	High	Master Protein	Q9UQ35	Serine/arginine repetitive matrix protein 2 OS=Homo sapiens OX=9606 GN=SRRM2 PE=1 SV=2	0	11.866	2	3	6	3	2752	299.4	12.06	8.33	3	0	0	100	High	1	2	Phospho [T2069(100); S2071(100)]	Phospho [T2069(100); S2071(100)]
FALSE	High	Master Protein	O00264	Membrane-associated progesterone receptor component 1 OS=Homo sapiens OX=9606 GN=PGRMC1 PE=1 SV=3	0	16.623	29	3	5	3	195	21.7	4.7	13.16	3	0	0	100	High	1	1	Phospho [S181(100)]	Phospho [S181(100)]
FALSE	High	Master Protein	P18583	Protein SON OS=Homo sapiens OX=9606 GN=SON PE=1 SV=4	0	4.51	3	3	3	3	2426	263.7	5.64	0	3	0	0	100	High	1	4	Phospho [S1782(33.3); S1783(33.3); S1784(33.3); S2129(100)]	Phospho [S1782(33.3); S1783(33.3); S1784(33.3); S2129(100)]
FALSE	High	Master Protein	Q9H3N1	Thioredoxin-related transmembrane protein 1 OS=Homo sapiens OX=9606 GN=TMX1 PE=1 SV=1	0	16.197	12	3	4	3	280	31.8	4.98	9.29	3	0	0	100	High	1	1	Phospho [S247(100)]	Phospho [S247(100)]
FALSE	High	Master Protein	P25205	DNA replication licensing factor MCM3 OS=Homo sapiens OX=9606 GN=MCM3 PE=1 SV=3	0	7.614	7	3	4	3	808	90.9	5.77	5.23	3	0	0	100	High	1	2	Phospho [S711(50); T713(50)]	Phospho [S711(50); T713(50)]
FALSE	High	Master Protein	Q92769	Histone deacetylase 2 OS=Homo sapiens OX=9606 GN=HDAC2 PE=1 SV=2	0	8.123	9	2	4	1	488	55.3	5.91	10.95	2	0	0		High	1	1	Phospho [S394(100)]	Phospho [S394(100)]
FALSE	High	Master Protein	Q03701	CCAAT/enhancer-binding protein zeta OS=Homo sapiens OX=9606 GN=CEBPZ PE=1 SV=3	0	10.393	4	2	3	2	1054	120.9	5.94	5.26	2	0	0	100	High	1	1	Phospho [S629(100)]	Phospho [S629(100)]
FALSE	High	Master Protein	Q6PD62	RNA polymerase-associated protein CTR9 homolog OS=Homo sapiens OX=9606 GN=CTR9 PE=1 SV=1	0	8.975	2	2	4	2	1173	133.4	6.77	3.5	2	0	0	100	High	1	1	Phospho [T925(100)]	Phospho [T925(100)]
FALSE	High	Master Protein	Q8IWS0	PHD finger protein 6 OS=Homo sapiens OX=9606 GN=PHF6 PE=1 SV=1	0	4.248	9	2	3	2	365	41.3	8.68	1.73	2	0	0	100	High	1	1	Phospho [S155(99.5)]	Phospho [S155(99.5)]
FALSE	High	Master Protein	Q9UHB6	LIM domain and actin-binding protein 1 OS=Homo sapiens OX=9606 GN=LIMA1 PE=1 SV=1	0	6.604	6	2	2	2	759	85.2	6.84	2.26	2	0	0	100	High	1	2	Phospho [T487(50); S490(50)]	Phospho [T487(50); S490(50)]
FALSE	High	Master Protein	Q14498	RNA-binding protein 39 OS=Homo sapiens OX=9606 GN=RBM39 PE=1 SV=2	0	4.793	5	2	2	2	530	59.3	10.1	1.65	2	0	0	100	High	1	1	Phospho [S136(100)]	Phospho [S136(100)]
FALSE	High	Master Protein	Q96MU7	YTH domain-containing protein 1 OS=Homo sapiens OX=9606 GN=YTHDC1 PE=1 SV=3	0	2.723	2	2	4	2	727	84.6	6.23	5.63	2	0	0	100	High	1	1	Phospho [S308(100)]	Phospho [S308(100)]
FALSE	High	Master Protein	Q9P035	Very-long-chain (3R)-3-hydroxyacyl-CoA dehydratase 3 OS=Homo sapiens OX=9606 GN=HACD3 PE=1 SV=2	0	9.573	5	2	4	2	362	43.1	8.94	7.55	2	0	0	100	High	1	1	Phospho [S114(100)]	Phospho [S114(100)]
FALSE	High	Master Protein	Q6UN15	Pre-mRNA 3'-end-processing factor FIP1 OS=Homo sapiens OX=9606 GN=FIP1L1 PE=1 SV=1	0	6.056	3	2	3	2	594	66.5	5.59	6.13	2	0	0	100	High	1	1	Phospho [S496(100)]	Phospho [S496(100)]
FALSE	High	Master Protein	Q9Y5J1	U3 small nucleolar RNA-associated protein 18 homolog OS=Homo sapiens OX=9606 GN=UTP18 PE=1 SV=3	0	7.862	7	2	3	2	556	62	8.76	2.53	2	0	0	100	High	1	1	Phospho [S121(100)]	Phospho [S121(100)]
FALSE	High	Master Protein	P52948	Nuclear pore complex protein Nup98-Nup96 OS=Homo sapiens OX=9606 GN=NUP98 PE=1 SV=4	0	5.142	1	2	2	2	1817	197.5	6.4	4.21	2	0	0	100	High	1	1	Phospho [S888(100)]	Phospho [S888(100)]
FALSE	High	Master Protein	O75400	Pre-mRNA-processing factor 40 homolog A OS=Homo sapiens OX=9606 GN=PRPF40A PE=1 SV=2	0	6.844	3	2	4	2	957	108.7	7.56	7.96	2	0	0	100	High	1	3	Phospho [T932(33.3); S933(33.3); S935(33.3)]	Phospho [T932(33.3); S933(33.3); S935(33.3)]
FALSE	High	Master Protein	O15173	Membrane-associated progesterone receptor component 2 OS=Homo sapiens OX=9606 GN=PGRMC2 PE=1 SV=1	0	3.84	11	2	2	2	223	23.8	4.88	2.43	2	0	0	100	High	1	1	Phospho [T211(100)]	Phospho [T211(100)]
FALSE	High	Master Protein	P41219	Peripherin OS=Homo sapiens OX=9606 GN=PRPH PE=1 SV=2	0	2.292	5	2	5	1	470	53.6	5.47	0	2	0	0	100	High	1	2	Phospho [S321(50); T323(50)]	Phospho [S321(50); T323(50)]
FALSE	High	Master Protein	Q8IYB3	Serine/arginine repetitive matrix protein 1 OS=Homo sapiens OX=9606 GN=SRRM1 PE=1 SV=2	0	9.335	3	2	5	2	904	102.3	11.84	7.66	2	0	0	100	High	1	1	Phospho [S874(99.6)]	Phospho [S874(99.6)]
FALSE	High	Master Protein	Q96CW1	AP-2 complex subunit mu OS=Homo sapiens OX=9606 GN=AP2M1 PE=1 SV=2	0	2.202	6	2	2	2	435	49.6	9.54	0	2	0	0	100	High	1	1	Phospho [T156(99.2)]	Phospho [T156(99.2)]
FALSE	High	Master Protein	Q9UKM9	RNA-binding protein Raly OS=Homo sapiens OX=9606 GN=RALY PE=1 SV=1	0	13.916	10	1	3	1	306	32.4	9.17	13.4	1	0	0	100	High	1	1	Phospho [S288(100)]	Phospho [S288(100)]
FALSE	High	Master Protein	P02663	SWISS-PROT:P02663 Alpha-S2-casein [Contains: Casocidin-1 - Bos taurus (Bovine).	0	2.394	6	1	1	1	207	24.3	8.27	2.66	1	0	0	100	High	1	1	Phospho [S143(99.7)]	Phospho [S143(99.7)]
FALSE	Medium	Master Protein	O95721	Synaptosomal-associated protein 29 OS=Homo sapiens OX=9606 GN=SNAP29 PE=1 SV=1	0.017	1.077	5	1	1	1	258	29	5.81	0	1	0	0	100	High	1	1	Phospho [S78(100)]	Phospho [S78(100)]
FALSE	High	Master Protein	Q9Y6Q5	AP-1 complex subunit mu-2 OS=Homo sapiens OX=9606 GN=AP1M2 PE=1 SV=4	0.005	1.561	3	1	1	1	423	48.1	8.22	3.18	1	0	0	100	High	1	1	Phospho [T154(100)]	Phospho [T154(100)]
FALSE	High	Master Protein	O14974	Protein phosphatase 1 regulatory subunit 12A OS=Homo sapiens OX=9606 GN=PPP1R12A PE=1 SV=1	0	3.973	2	1	1	1	1030	115.2	5.4	3.13	1	0	0	100	High	1	2	Phospho [S695(50); T696(50)]	Phospho [S695(50); T696(50)]
FALSE	Medium	Master Protein	Q9NUV7	Serine palmitoyltransferase 3 OS=Homo sapiens OX=9606 GN=SPTLC3 PE=1 SV=3	0.017	1.085	3	1	1	1	552	62	8.78	0	1	0	0		High	1	1	Phospho [T493(100)]	Phospho [T493(100)]
FALSE	High	Master Protein	Q15019	Septin-2 OS=Homo sapiens OX=9606 GN=SEPT2 PE=1 SV=1	0.001	1.955	6	1	2	1	361	41.5	6.6	2.03	1	0	0	100	High	1	1	Phospho [S218(100)]	Phospho [S218(100)]
FALSE	High	Master Protein	P49761	Dual specificity protein kinase CLK3 OS=Homo sapiens OX=9606 GN=CLK3 PE=1 SV=3	0	3.291	2	1	3	1	638	73.5	9.92	3.62	1	0	0	100	High	1	1	Phospho [S157(100)]	Phospho [S157(100)]
FALSE	High	Master Protein	Q9BXS5	AP-1 complex subunit mu-1 OS=Homo sapiens OX=9606 GN=AP1M1 PE=1 SV=3	0.009	1.319	4	1	1	1	423	48.6	7.3	0	1	0	0	100	High	1	1	Phospho [T154(99.4)]	Phospho [T154(99.4)]
FALSE	High	Master Protein	P02666	SWISS-PROT:P02666 Beta-casein - Bos taurus (Bovine).	0	5.929	8	1	4	1	209	23.6	5.19	10.04	1	0	0	100	High	1	1	Phospho [S35(100)]	Phospho [S35(100)]
FALSE	High	Master Protein	P49736	DNA replication licensing factor MCM2 OS=Homo sapiens OX=9606 GN=MCM2 PE=1 SV=4	0	8.412	2	1	2	1	904	101.8	5.52	5.34	1	0	0	100	High	1	1	Phospho [S139(100)]	Phospho [S139(100)]
