# Supplementary material for: CDK12 and Integrator-PP2A complex modulates LEO1 phosphorylation for processive transcription elongation
Source: Sci Adv. 2023 May 19;9(20):eadf8698. doi: 10.1126/sciadv.adf8698 (PMC10198629; doi:10.1126/sciadv.adf8698)
Supplement: Supplementary file 2 — Tables S1 to S4 [file sciadv.adf8698_tables_s1_to_s4.zip › adf8698_Table_S2.xlsx]

## Sheet: Sheet1
Protein Name	Site	Identified by CDK2？	Same sites as CDK2 ?	Identified by CDK9？	Same sites as CDK9?
ZRANB2	S153
ZRANB2	S120
UTP18	S124
TRA2A	S2
TMX1	S247
TJP1	S337			CDK9	no
TJP1	S617			CDK9	no
TJP1	S125			CDK9	no
THRAP3	S939	CDK2	no
TFAM	S124
TCOF1	S764	CDK2	no	CDK9	no
TCOF1	S765	CDK2	no	CDK9	no
TCOF1	S341	CDK2	no	CDK9	no
TCOF1	S342	CDK2	no	CDK9	no
TCOF1	S343	CDK2	no	CDK9	no
TCOF1	S272	CDK2	no	CDK9	no
TCOF1	S273	CDK2	no	CDK9	no
SURF2	T195
SUPT5H	T799			CDK9	no
SUPT5H	T806			CDK9	yes
SSFA2	S270			CDK9	no
SRRM2	S1382	CDK2	no	CDK9	no
SRRM2	S1383	CDK2	no	CDK9	no
SRRM2	S1387	CDK2	no	CDK9	no
SRRM1	T872
SRRM1	S616
SON	S1782
SMARCA4	S1627
SMARCA4	S1631
SMARCA4	S1570
SMARCA4	S1575
RTF1	S313
RSF1	S1282
RRP12	S1080
RBM5	S78
RBM25	S677
RBM17	S155
RAB11FIP1	S202
RAB11FIP1	S206
PRPF4B	S142
PRPF40A	S888
PRPF40A	T932
PRPF38A	S193
PPP1R12C	T560
PPP1R12A	T696
PPP1CC	T311			CDK9	yes
PPIG	T748
POLR2A	S1913	CDK2	no
POLR2A	S1927	CDK2	no
PGAM5	S87
OCIAD1	S209
NOM1	S280
NOM1	T287
NOLC1	S366
NOLC1	S368
NOLC1	S84
NOLC1	S470
NOLC1	S90
NOLC1	S91
NOLC1	S326
NDUFA4	S66
NCL	S42	CDK2	no
NCL	S145	CDK2	no
NCL	S34	CDK2	no
NCL	S28	CDK2	no
NCL	S41	CDK2	no
MYBBP1A	S738	CDK2	no
MTDH	S298
MISP	S394
MCM2	S139	CDK2	no
LMNA	S22	CDK2	yes	CDK9	yes
LEO1	S151
LEO1	S66
LEO1	S279
LEO1	S608
LEO1	S154
KRI1	S171	CDK2	no
HTATSF1	S600
HMGA1	S102
HMGA1	S103
HIRIP3	S363
HDGFL2	S305
HDGFL2	S307
HDGFL2	S370
HDGFL2	S192
HDGFL2	S303
HDAC2	S394
GTF2F1	S218			CDK9	no
GTF2F1	S351			CDK9	no
FTSJ3	S333
FTSJ3	S335
EIF2S2	S67
DHX16	S103
DDX54	S39
DDX54	S41
CTR9	S1130
CTNNA1	S652
CTNNA1	T654
CTNNA1	S655
CPD	T1368
CDK11A	S271
CDC5L	T396			CDK9	no
CANX	S554			CDK9	no
CANX	S564			CDK9	no
BRD2	T629
BMS1	S494
BCLAF1	S397
AP1M1	T154
ANKRD11	S577
ACIN1	S216
