# Supplementary material for: CDK12 and Integrator-PP2A complex modulates LEO1 phosphorylation for processive transcription elongation
Source: Sci Adv. 2023 May 19;9(20):eadf8698. doi: 10.1126/sciadv.adf8698 (PMC10198629; doi:10.1126/sciadv.adf8698)
Supplement: Supplementary file 2 — Tables S1 to S4 [file sciadv.adf8698_tables_s1_to_s4.zip › adf8698_Table_S3.xlsx]

## Sheet: HCT116_THZ531_vs_DMSO
Quantification of phosphorylation sites by THZ531 in HCT116 cells
name	ID	Intensity.THZ531_vs_Intensity.DMSO_p.val	Score.diff	Intensity.THZ531_vs_Intensity.DMSO_ratio	Intensity.DMSO_centered	Intensity.THZ531_centered	Regulation
ABI2 S216	ABI2 S216	0.000218298	9.38	-2.28	1.14	-1.14	down
ABI2 S227	ABI2 S227	6.51847e-05	45.8	-4.07	2.04	-2.04	down
ABL1 S569	ABL1 S569	0.000428134	40.4	-2.72	1.36	-1.36	down
ABRAXAS2 S368	ABRAXAS2 S368	1.43799e-05	15.8	-3.63	1.81	-1.81	down
ABRAXAS2 S372	ABRAXAS2 S372	0.000777872	8.16	-3.7	1.85	-1.85	down
ABRAXAS2 S375	ABRAXAS2 S375	7.50467e-06	4.25	-3.79	1.89	-1.89	down
ABRAXAS2 Y377	ABRAXAS2 Y377	0.000629068	0.79	-2.67	1.34	-1.34	down
ACIN1 S400	ACIN1 S400	0.000405144	55.6	4.54	-2.27	2.27	up
ACIN1 S863	ACIN1 S863	6.0885e-05	31.7	3.79	-1.89	1.89	up
ACTR8 S412	ACTR8 S412	0.000465684	74	-2.62	1.31	-1.31	down
ADAM9 S758	ADAM9 S758	0.0018429	82.5	-4.03	2.01	-2.01	down
ADAM9 T761	ADAM9 T761	0.00145279	82.5	-3.75	1.87	-1.87	down
ADAT1 S191	ADAT1 S191	0.00204923	33.2	1.5	-0.748	0.748	up
ADNP S709	ADNP S709	3.53229e-05	32	-3.09	1.54	-1.54	down
AFF1 S588	AFF1 S588	0.00171602	142	1.42	-0.71	0.71	up
AGAP1 T836	AGAP1 T836	0.00216933	20.6	-1.59	0.793	-0.793	down
AGFG1 S181	AGFG1 S181	0.00217544	47.3	-4.2	2.1	-2.1	down
AGGF1 T16	AGGF1 T16	1.86945e-05	0.895	-4.17	2.08	-2.08	down
AHCTF1 S1283	AHCTF1 S1283	8.40364e-06	71.1	-4.53	2.27	-2.27	down
AHNAK S2397	AHNAK S2397	0.00375174	97.7	-2.05	1.03	-1.03	down
AHNAK S41	AHNAK S41	4.34086e-05	51.8	-3.38	1.69	-1.69	down
AKAP11 S18	AKAP11 S18	0.00318827	26.8	1.3	-0.651	0.651	up
AKAP11 T1485	AKAP11 T1485	0.000149965	45.2	-2.94	1.47	-1.47	down
AKAP12 S1483	AKAP12 S1483	0.00104992	0	-2.66	1.33	-1.33	down
AKAP12 S1712	AKAP12 S1712	2.13592e-05	39.6	-4.09	2.05	-2.05	down
AKAP12 S253	AKAP12 S253	2.79579e-06	36.2	-4.13	2.06	-2.06	down
AKAP12 S612	AKAP12 S612	0.00337546	54.9	-1.73	0.866	-0.866	down
AKAP12 T1484	AKAP12 T1484	0.000551454	5.01	-3.18	1.59	-1.59	down
AKAP13 T1930	AKAP13 T1930	2.57809e-05	2.05	-3.08	1.54	-1.54	down
ALG3 S11	ALG3 S11	0.00047019	78.8	3.6	-1.8	1.8	up
ALG9 S13	ALG9 S13	0.000112294	41.7	2.33	-1.17	1.17	up
ALYREF S8	ALYREF S8	0.00125859	109	-1.77	0.887	-0.887	down
AMBRA1 S1204	AMBRA1 S1204	0.00204234	3.48	-2.47	1.24	-1.24	down
ANKHD1 S1679	ANKHD1 S1679	0.00262071	21.5	-1.1	0.55	-0.55	down
ANXA1 Y207	ANXA1 Y207	0.0021906	71.5	1.26	-0.628	0.628	up
AP1AR T228	AP1AR T228	1.35487e-06	39.8	-3.41	1.71	-1.71	down
APC S2125	APC S2125	0.00158182	56.5	-1.3	0.649	-0.649	down
ARFIP1 S28	ARFIP1 S28	9.95672e-05	13.3	-2.78	1.39	-1.39	down
ARHGAP11A S847	ARHGAP11A S847	0.000223814	104	-2.46	1.23	-1.23	down
ARHGAP29 S1029	ARHGAP29 S1029	0.00134688	117	-1.71	0.853	-0.853	down
ARHGAP29 S1144	ARHGAP29 S1144	0.00180817	18.7	1.49	-0.745	0.745	up
ARHGEF11 T1292	ARHGEF11 T1292	4.9396e-05	1.79	-2.5	1.25	-1.25	down
ARHGEF12 S1176	ARHGEF12 S1176	0.00300965	40.5	1.73	-0.863	0.863	up
ARHGEF12 S637	ARHGEF12 S637	0.00118283	19.5	-3.12	1.56	-1.56	down
ARHGEF16 T226	ARHGEF16 T226	0.000135108	0.572	2.41	-1.21	1.21	up
ARHGEF2 S163	ARHGEF2 S163	1.81742e-05	70.6	-3.22	1.61	-1.61	down
ARHGEF2 S886	ARHGEF2 S886	0.00303402	30	2.28	-1.14	1.14	up
ARHGEF35 S184	ARHGEF35 S184	0.000108182	47.6	-2.35	1.17	-1.17	down
ARPP19 T22	ARPP19 T22	3.35337e-05	17.5	-3.19	1.59	-1.59	down
ASF1A S165	ASF1A S165	0.000563499	0.727	-2.99	1.5	-1.5	down
ASF1B T179	ASF1B T179	0.00359835	71.4	-2.38	1.19	-1.19	down
ATAD1 S317	ATAD1 S317	1.30034e-05	20.5	-4.78	2.39	-2.39	down
ATAD2 S1233	ATAD2 S1233	1.67437e-05	20	-2.76	1.38	-1.38	down
ATP13A1 S935	ATP13A1 S935	1.85791e-06	132	4.42	-2.21	2.21	up
ATRIP S518	ATRIP S518	0.00296866	71.7	1.11	-0.557	0.557	up
ATRX S1348	ATRX S1348	0.00325703	34.8	1.3	-0.651	0.651	up
ATRX S1352	ATRX S1352	0.00325703	125	1.3	-0.651	0.651	up
ATXN2L S306	ATXN2L S306	5.50518e-05	11.8	-2.14	1.07	-1.07	down
ATXN7L2 S575	ATXN7L2 S575	0.00285404	46.5	-1.27	0.635	-0.635	down
AUP1 S354	AUP1 S354	1.7131e-05	39.3	4.31	-2.16	2.16	up
BABAM1 S8	BABAM1 S8	6.86479e-05	14.7	-2.23	1.12	-1.12	down
BAD S118	BAD S118	0.00165794	90.1	1.67	-0.833	0.833	up
BAG3 S289	BAG3 S289	0.00391608	8.91	-2	1	-1	down
BAP1 S327	BAP1 S327	0.00286773	7.57	2.89	-1.45	1.45	up
BAZ1A S1281	BAZ1A S1281	0.00314578	8.6	-1.81	0.906	-0.906	down
BAZ1A S1417	BAZ1A S1417	0.00142855	28.3	-1.52	0.759	-0.759	down
BAZ1B S1342	BAZ1B S1342	0.000785662	142	2.34	-1.17	1.17	up
BAZ1B S349	BAZ1B S349	1.34336e-05	49.5	-2.59	1.29	-1.29	down
BAZ1B S361	BAZ1B S361	0.00264562	21.5	-1.71	0.853	-0.853	down
BCL7C S114	BCL7C S114	0.0009856	25.5	4.34	-2.17	2.17	up
BCL7C S126	BCL7C S126	0.0035664	19.4	1.78	-0.89	0.89	up
BCL9L S121	BCL9L S121	0.000624589	61.6	1.98	-0.988	0.988	up
BCLAF1 S196	BCLAF1 S196	8.77506e-06	2.65	-3.5	1.75	-1.75	down
BCLAF3 S192	BCLAF3 S192	0.00288883	68	1.31	-0.656	0.656	up
BLOC1S5 S25	BLOC1S5 S25	0.00359431	26	2.7	-1.35	1.35	up
BLZF1 S15	BLZF1 S15	0.00182627	8.13	-1.33	0.667	-0.667	down
BOD1L1 S537	BOD1L1 S537	0.00135437	2.51	2.65	-1.32	1.32	up
BOD1L1 S800	BOD1L1 S800	0.000115024	93.6	2.46	-1.23	1.23	up
BRD1 S1052	BRD1 S1052	0.000396733	9.67	2.69	-1.34	1.34	up
BRD1 S1055	BRD1 S1055	0.000918191	57	2.35	-1.17	1.17	up
BTF3 S201	BTF3 S201	9.25958e-06	88.5	-3.51	1.75	-1.75	down
BTRC S127	BTRC S127	0.000498634	24	-2.11	1.05	-1.05	down
BUB1 S307	BUB1 S307	0.00248478	7.92	-2.08	1.04	-1.04	down
BUB1 T306	BUB1 T306	0.00236572	5.15	-2.64	1.32	-1.32	down
BUD13 S235	BUD13 S235	0.000368676	27	2.65	-1.32	1.32	up
C12orf45 S178	C12orf45 S178	1.5014e-07	25.3	-4.39	2.2	-2.2	down
C2orf49 T198	C2orf49 T198	0.000257931	6.67	-3.06	1.53	-1.53	down
C8orf33 T19	C8orf33 T19	0.000852831	9.49	-3.08	1.54	-1.54	down
CAD S1406	CAD S1406	0.000963155	18.1	1.65	-0.823	0.823	up
CAMKK2 S495	CAMKK2 S495	0.000102151	123	3.56	-1.78	1.78	up
CAMKK2 S511	CAMKK2 S511	0.000381027	42.1	3.28	-1.64	1.64	up
CAPZA2 S9	CAPZA2 S9	0.00147602	103	2.27	-1.13	1.13	up
CARMIL1 S968	CARMIL1 S968	0.00104172	5.69	1.83	-0.916	0.916	up
CARMIL2 S1415	CARMIL2 S1415	3.44972e-06	1.17	-3.32	1.66	-1.66	down
CASP2 S157	CASP2 S157	0.000645917	7.78	3.08	-1.54	1.54	up
CASP8AP2 S567	CASP8AP2 S567	0.0022553	35.8	-1.55	0.774	-0.774	down
CASP8AP2 S875	CASP8AP2 S875	0.00359255	60.3	-2.26	1.13	-1.13	down
CAST S133	CAST S133	0.00111957	27	4.7	-2.35	2.35	up
CAVIN1 S167	CAVIN1 S167	0.00026224	35	1.82	-0.912	0.912	up
CBLL1 S201	CBLL1 S201	1.79353e-05	57.4	4.32	-2.16	2.16	up
CCAR2 S675	CCAR2 S675	0.00194339	20.4	-2.12	1.06	-1.06	down
CCAR2 S678	CCAR2 S678	0.000191484	16.8	-2.26	1.13	-1.13	down
CCAR2 S681	CCAR2 S681	0.00118175	16.8	-2.58	1.29	-1.29	down
CCDC130 S40	CCDC130 S40	0.0035587	132	1.55	-0.775	0.775	up
CCDC86 Y109	CCDC86 Y109	0.000665079	4.52	-3.99	2	-2	down
CCDC9 S202	CCDC9 S202	0.00116919	90	1.91	-0.956	0.956	up
CD276 S525	CD276 S525	0.00179445	29.2	1.16	-0.578	0.578	up
CD2AP S458	CD2AP S458	0.00375903	101	-2.51	1.25	-1.25	down
CDAN1 S285	CDAN1 S285	0.000243012	24.4	2.79	-1.39	1.39	up
CDC25B S375	CDC25B S375	0.000273981	122	-2.82	1.41	-1.41	down
CDC42BPA S1721	CDC42BPA S1721	6.11932e-06	33.9	2.76	-1.38	1.38	up
CDCA2 S98	CDCA2 S98	0.000162656	76.8	-1.88	0.939	-0.939	down
CDK12 S1083	CDK12 S1083	3.04597e-05	33.6	-3.14	1.57	-1.57	down
CDK12 S423	CDK12 S423	5.56516e-05	56.4	-3.13	1.57	-1.57	down
CDK12 T514	CDK12 T514	2.80809e-05	102	-3.13	1.56	-1.56	down
CDK13 T1147	CDK13 T1147	0.000318905	8.67	-3.62	1.81	-1.81	down
CDK16 T111	CDK16 T111	0.000268204	3.95	4.35	-2.18	2.18	up
CDK9 S347	CDK9 S347	0.000147006	122	1.74	-0.87	0.87	up
CDKN2AIP S131	CDKN2AIP S131	1.73779e-05	26.3	3.72	-1.86	1.86	up
CDS1 T41	CDS1 T41	5.66704e-05	21	-2.51	1.25	-1.25	down
CENPF S3119	CENPF S3119	8.3772e-06	49	-2.57	1.29	-1.29	down
CEP131 S47	CEP131 S47	0.000303445	39.6	3.59	-1.8	1.8	up
CEP170B S1179	CEP170B S1179	0.00339048	47.7	1.36	-0.68	0.68	up
CEP170 S356	CEP170 S356	0.00202043	99.8	-3.05	1.53	-1.53	down
CEP170 S359	CEP170 S359	0.00120863	74.3	-2.76	1.38	-1.38	down
CEP72 S237	CEP72 S237	0.000208767	63.5	-2.4	1.2	-1.2	down
CERS5 S354	CERS5 S354	0.00255444	25.5	-2.76	1.38	-1.38	down
CERS5 S355	CERS5 S355	0.0020224	25.5	-3.37	1.69	-1.69	down
CERS5 S356	CERS5 S356	0.00345529	25.5	-2.32	1.16	-1.16	down
CHAMP1 S386	CHAMP1 S386	0.00256019	24.6	-2.28	1.14	-1.14	down
CHD1 S215	CHD1 S215	2.22957e-07	108	-4.42	2.21	-2.21	down
CHD1 S216	CHD1 S216	3.16671e-06	108	-4.07	2.03	-2.03	down
CHD7 S2533	CHD7 S2533	0.00259388	15	2.37	-1.19	1.19	up
CHEK1 S301	CHEK1 S301	0.000463459	36.6	-2.51	1.26	-1.26	down
CHORDC1 T199	CHORDC1 T199	0.00120876	2.22	2.28	-1.14	1.14	up
CKAP5 S1861	CKAP5 S1861	0.000681032	125	1.98	-0.989	0.989	up
CLASP1 S594	CLASP1 S594	0.000854242	20.9	2.05	-1.03	1.03	up
CLMN S635	CLMN S635	0.00228842	71.1	-2.66	1.33	-1.33	down
CLSPN S1289	CLSPN S1289	2.2922e-06	19.4	-3.9	1.95	-1.95	down
CMTR1 S26	CMTR1 S26	6.56238e-06	0	3.89	-1.94	1.94	up
CMTR1 S28	CMTR1 S28	9.08933e-05	0	3.34	-1.67	1.67	up
CMTR1 S29	CMTR1 S29	1.82339e-06	0	3.69	-1.84	1.84	up
COG7 S506	COG7 S506	0.0010631	25.5	1.79	-0.894	0.894	up
COIL T303	COIL T303	0.00377695	24.5	-2.66	1.33	-1.33	down
COPB2 S859	COPB2 S859	0.00040483	26.9	1.67	-0.833	0.833	up
COPE S99	COPE S99	0.00394715	90	1.38	-0.692	0.692	up
CPSF1 S765	CPSF1 S765	1.41991e-05	0	3.2	-1.6	1.6	up
CPSF1 S766	CPSF1 S766	1.16916e-05	0	4.03	-2.02	2.02	up
CPSF7 S48	CPSF7 S48	0.00372706	15.5	-1.35	0.677	-0.677	down
CRYBG1 T525	CRYBG1 T525	0.00200331	4.71	-2.3	1.15	-1.15	down
CSNK1D S382	CSNK1D S382	0.00278245	9.21	-2.63	1.31	-1.31	down
CSPP1 S920	CSPP1 S920	0.000197832	65.6	-2.26	1.13	-1.13	down
CTDSPL2 S9	CTDSPL2 S9	4.79621e-05	97.7	3.25	-1.62	1.62	up
CTIF S18	CTIF S18	0.00384508	71.6	-1.89	0.946	-0.946	down
CTNNA2 T658	CTNNA2 T658	0.00181071	32.3	-1.28	0.638	-0.638	down
CTNNB1 S675	CTNNB1 S675	0.000468741	86.2	3.7	-1.85	1.85	up
CTNND1 S920	CTNND1 S920	0.000622985	60.5	-3.18	1.59	-1.59	down
CTPS1 S573	CTPS1 S573	0.00208816	7.54	-1.85	0.927	-0.927	down
CTPS2 S571	CTPS2 S571	0.00203902	14.4	-2.5	1.25	-1.25	down
CTTNBP2 S1524	CTTNBP2 S1524	0.000633629	60.3	-2.28	1.14	-1.14	down
CUL4A S10	CUL4A S10	0.00176064	70.1	1.38	-0.69	0.69	up
CWC22 S61	CWC22 S61	2.38967e-05	52.7	-2.79	1.4	-1.4	down
CWC25 S218	CWC25 S218	0.00103817	9.95	-2.25	1.13	-1.13	down
CWC25 S337	CWC25 S337	0.000234947	106	3.44	-1.72	1.72	up
DAXX S178	DAXX S178	1.66612e-06	13.1	-4.58	2.29	-2.29	down
DBF4 S359	DBF4 S359	0.00270615	39.3	-2.49	1.24	-1.24	down
DCBLD2 S606	DCBLD2 S606	4.13889e-06	77.3	-3.29	1.64	-1.64	down
DCK S11	DCK S11	0.000115744	29.7	3.24	-1.62	1.62	up
DCP1A S525	DCP1A S525	0.000307172	14.2	1.56	-0.779	0.779	up
DCP1A S539	DCP1A S539	1.62022e-05	50.5	2.44	-1.22	1.22	up
DDA1 S33	DDA1 S33	0.000111879	63.7	2.93	-1.46	1.46	up
DDX10 S539	DDX10 S539	7.19048e-08	65.9	5.23	-2.61	2.61	up
DDX21 S13	DDX21 S13	0.00369069	19.4	-0.959	0.48	-0.48	down
DDX21 S71	DDX21 S71	0.000149869	111	-2.7	1.35	-1.35	down
DDX39A T171	DDX39A T171	0.00171591	40.8	-2.09	1.04	-1.04	down
DDX46 S928	DDX46 S928	0.00309372	45.8	-2.42	1.21	-1.21	down
DDX52 S22	DDX52 S22	0.000407902	93.6	2.18	-1.09	1.09	up
DEK S51	DEK S51	8.82595e-05	97.8	-5.22	2.61	-2.61	down
DENND4C S989	DENND4C S989	0.00283934	66.6	-2.51	1.25	-1.25	down
DGKZ S52	DGKZ S52	0.00395719	69.9	2.21	-1.1	1.1	up
DKC1 T458	DKC1 T458	3.94305e-05	41.6	-3.61	1.8	-1.8	down
DLGAP4 T915	DLGAP4 T915	0.000962146	87.3	-2.11	1.05	-1.05	down
DNAI1 S268	DNAI1 S268	0.000389767	6.92	2.15	-1.08	1.08	up
DNMBP S1407	DNMBP S1407	5.09876e-06	22.4	4.04	-2.02	2.02	up
DNMT1 S143	DNMT1 S143	0.000344966	76.3	1.56	-0.78	0.78	up
DNTTIP2 S434	DNTTIP2 S434	0.000834252	8.25	-2.23	1.11	-1.11	down
DNTTIP2 S733	DNTTIP2 S733	0.000229118	60.1	2.36	-1.18	1.18	up
DOCK5 S1834	DOCK5 S1834	8.98391e-05	19.2	3.68	-1.84	1.84	up
DOCK6 S176	DOCK6 S176	3.57491e-05	38	2	-1	1	up
DOCK6 S178	DOCK6 S178	3.45077e-05	25.4	2.09	-1.04	1.04	up
DOCK9 S21	DOCK9 S21	0.00290709	45.7	1.35	-0.677	0.677	up
DSC2 S868	DSC2 S868	0.00230371	65.8	3.31	-1.66	1.66	up
DSP S2209	DSP S2209	0.00120969	56.1	1.93	-0.963	0.963	up
DVL1 S600	DVL1 S600	0.0019246	8.76	-1.46	0.732	-0.732	down
DYNC1LI1 S487	DYNC1LI1 S487	0.000560093	78.8	-1.81	0.906	-0.906	down
EAF1 T157	EAF1 T157	0.000980704	0.371	-3.47	1.73	-1.73	down
EDC4 S871	EDC4 S871	0.000270731	50	2.81	-1.41	1.41	up
EEF2K S500	EEF2K S500	0.0027173	70.5	3.37	-1.69	1.69	up
EHBP1L1 S285	EHBP1L1 S285	3.64076e-07	0	-4.51	2.25	-2.25	down
EHBP1L1 T284	EHBP1L1 T284	2.56424e-07	0	-4.65	2.32	-2.32	down
EIF3A S978	EIF3A S978	0.00037077	76.1	-2.65	1.32	-1.32	down
EIF3E S399	EIF3E S399	0.00108769	31.7	-1.66	0.831	-0.831	down
EIF4B S497	EIF4B S497	0.000535628	46.3	1.55	-0.774	0.774	up
EIF4ENIF1 S345	EIF4ENIF1 S345	0.00317953	42.7	-1.69	0.843	-0.843	down
EIF4ENIF1 S353	EIF4ENIF1 S353	0.000882337	23.6	2.39	-1.2	1.2	up
EIF4G1 S1185	EIF4G1 S1185	0.000930536	66.6	3.58	-1.79	1.79	up
EIF4G1 S1209	EIF4G1 S1209	0.00148861	60.6	1.17	-0.585	0.585	up
EIF4G1 S1231	EIF4G1 S1231	0.00391685	110	1.04	-0.518	0.518	up
EIF4G2 S395	EIF4G2 S395	5.53143e-05	52.2	-2.92	1.46	-1.46	down
EML4 S144	EML4 S144	0.000221732	18.3	-2.5	1.25	-1.25	down
EML4 S94	EML4 S94	0.000876032	33.5	1.94	-0.97	0.97	up
EPS8L1 T187	EPS8L1 T187	0.000201736	51	-2.05	1.03	-1.03	down
ERCC6L2 S939	ERCC6L2 S939	0.00129426	28.5	-2.65	1.32	-1.32	down
ERCC6L2 S942	ERCC6L2 S942	0.00205851	13.1	-3.47	1.73	-1.73	down
ERRFI1 S256	ERRFI1 S256	0.000481537	33.1	-1.84	0.922	-0.922	down
ESS2 S292	ESS2 S292	2.72276e-06	67.7	-3.2	1.6	-1.6	down
ETV3 S159	ETV3 S159	0.00200445	24.7	-1.15	0.576	-0.576	down
ETV5 S94	ETV5 S94	1.30927e-05	40.6	4.17	-2.08	2.08	up
EXO1 S598	EXO1 S598	0.000246553	44.9	-2.11	1.06	-1.06	down
EXO1 S659	EXO1 S659	0.00289952	20.8	-2.08	1.04	-1.04	down
EXO1 S660	EXO1 S660	0.000859714	20.8	-2.24	1.12	-1.12	down
EXO1 S700	EXO1 S700	0.000446633	17.7	-2.53	1.26	-1.26	down
F2RL1 S373	F2RL1 S373	0.000142408	16.7	-2.6	1.3	-1.3	down
FAM117B S273	FAM117B S273	0.000560087	32.3	1.95	-0.973	0.973	up
FAM120A S1023	FAM120A S1023	1.7018e-05	56	-3.14	1.57	-1.57	down
FAM169A S619	FAM169A S619	0.00129004	0	-1.48	0.738	-0.738	down
FAM193A S1144	FAM193A S1144	8.70597e-05	71	-3.15	1.57	-1.57	down
FAM53C S232	FAM53C S232	8.45688e-05	19.5	-2.92	1.46	-1.46	down
FAM53C S234	FAM53C S234	0.000556642	14.4	-2.36	1.18	-1.18	down
FAM83G S634	FAM83G S634	0.00294879	92.7	-1.92	0.958	-0.958	down
FAM83H S785	FAM83H S785	0.00144376	83	1.18	-0.592	0.592	up
FAM83H S8	FAM83H S8	0.00126819	8.31	-3.68	1.84	-1.84	down
FANCE S249	FANCE S249	8.32511e-05	23.8	-2.84	1.42	-1.42	down
FBRSL1 S937	FBRSL1 S937	0.000500806	46.3	-2.06	1.03	-1.03	down
FBXO42 S552	FBXO42 S552	0.00176076	46.7	-2.75	1.38	-1.38	down
FBXO42 T539	FBXO42 T539	0.0028201	1.46	-2.69	1.34	-1.34	down
FIP1L1 S259	FIP1L1 S259	0.000427336	30.5	-1.86	0.932	-0.932	down
FKBP4 S451	FKBP4 S451	0.00118977	20	3.15	-1.58	1.58	up
FKBP8 S296	FKBP8 S296	0.00022694	24.1	1.87	-0.935	0.935	up
FOSL2 S200	FOSL2 S200	0.00057183	68.5	-2.18	1.09	-1.09	down
FOXK1 S223	FOXK1 S223	0.00321619	56.7	-1.15	0.575	-0.575	down
FRMD6 S544	FRMD6 S544	0.000224679	44.5	-1.65	0.823	-0.823	down
FTSJ3 S688	FTSJ3 S688	1.33341e-05	133	-2.72	1.36	-1.36	down
FXR1 S406	FXR1 S406	4.92314e-06	38.6	-5.65	2.83	-2.83	down
FXR1 S485	FXR1 S485	0.00255472	20	-3.94	1.97	-1.97	down
GAK S829	GAK S829	0.00379383	18.1	-2.34	1.17	-1.17	down
GAPDH T211	GAPDH T211	0.00349361	2.31	2.49	-1.25	1.25	up
GIGYF2 S335	GIGYF2 S335	3.04238e-06	46.6	-4.78	2.39	-2.39	down
GMPS T318	GMPS T318	8.63169e-05	13.2	-3.43	1.72	-1.72	down
GPATCH8 S1009	GPATCH8 S1009	4.07825e-06	62.9	-3.59	1.79	-1.79	down
GPATCH8 S1014	GPATCH8 S1014	3.96547e-06	62.9	-3.85	1.92	-1.92	down
GPBP1 S322	GPBP1 S322	0.00282994	49.8	-3.37	1.68	-1.68	down
GPBP1 S49	GPBP1 S49	0.00186295	16.2	-2.7	1.35	-1.35	down
GPRC5C S383	GPRC5C S383	0.000561029	54.8	-2.1	1.05	-1.05	down
GRIPAP1 S688	GRIPAP1 S688	5.93733e-05	13.7	-3.44	1.72	-1.72	down
GTF2F1 S433	GTF2F1 S433	1.33842e-06	24.1	-3.86	1.93	-1.93	down
GTF2I S412	GTF2I S412	1.92639e-06	28.9	4.96	-2.48	2.48	up
GTF2I S784	GTF2I S784	1.74722e-05	24.4	4.4	-2.2	2.2	up
GTF3C4 S611	GTF3C4 S611	8.54325e-05	85	-3.93	1.97	-1.97	down
HDAC1 S423	HDAC1 S423	0.00213524	48.2	1.65	-0.827	0.827	up
HDAC7 S405	HDAC7 S405	0.000156665	22.7	-3.41	1.7	-1.7	down
HDGFL2 S230	HDGFL2 S230	0.00174875	43.1	-3.6	1.8	-1.8	down
HDGFL2 S232	HDGFL2 S232	0.00242358	43.1	-3.12	1.56	-1.56	down
HDGFL2 S234	HDGFL2 S234	0.00289438	43.1	-3.32	1.66	-1.66	down
HDGFL2 S236	HDGFL2 S236	0.00265327	43.1	-3.15	1.57	-1.57	down
HDGFL2 S366	HDGFL2 S366	0.00228366	41.9	-1.71	0.853	-0.853	down
HDGFL2 S369	HDGFL2 S369	0.00228366	41.9	-1.71	0.853	-0.853	down
HDGFL2 S370	HDGFL2 S370	0.00194135	41.9	-1.81	0.903	-0.903	down
HDGFL2 S395	HDGFL2 S395	0.00169734	40.2	-2.93	1.47	-1.47	down
HDGFL2 S396	HDGFL2 S396	0.00173839	40.2	-2.24	1.12	-1.12	down
HDGFL2 S397	HDGFL2 S397	0.0021021	40.2	-2.06	1.03	-1.03	down
HDGFL2 S399	HDGFL2 S399	0.00150787	40.2	-2.09	1.05	-1.05	down
HIST1H1C S36	HIST1H1C S36	3.06777e-05	83.8	2.5	-1.25	1.25	up
HJURP S448	HJURP S448	2.51789e-05	77.5	-3.38	1.69	-1.69	down
HJURP S642	HJURP S642	0.00221468	9.24	-1.93	0.964	-0.964	down
HMBOX1 S171	HMBOX1 S171	0.000713212	2.19	1.68	-0.842	0.842	up
HMGA1 S36	HMGA1 S36	4.84794e-05	34.7	-2.8	1.4	-1.4	down
HMGA1 T53	HMGA1 T53	0.000434781	72.3	-1.47	0.735	-0.735	down
HMGA2 S101	HMGA2 S101	0.00299625	0	-1.26	0.63	-0.63	down
HMGCR S872	HMGCR S872	5.00357e-06	108	-3.15	1.58	-1.58	down
HMGN1 S8	HMGN1 S8	9.61256e-05	2.72	3.65	-1.83	1.83	up
HNRNPA3 S112	HNRNPA3 S112	3.71219e-06	15.9	3.99	-2	2	up
HNRNPA3 S14	HNRNPA3 S14	1.57439e-05	50.4	-3.34	1.67	-1.67	down
HNRNPC S238	HNRNPC S238	0.00293367	20.8	-3.53	1.77	-1.77	down
HNRNPD S80	HNRNPD S80	0.00201378	39.2	-2.92	1.46	-1.46	down
HNRNPK S216	HNRNPK S216	0.00236888	61.6	1.15	-0.576	0.576	up
HNRNPK S379	HNRNPK S379	0.000228941	51.5	2.25	-1.13	1.13	up
HSPA1A S633	HSPA1A S633	0.002493	7.48	2.15	-1.08	1.08	up
ID2 S14	ID2 S14	0.00113888	27.8	1.45	-0.726	0.726	up
IGF2BP3 T528	IGF2BP3 T528	0.00164921	75	2.48	-1.24	1.24	up
IMPDH2 S416	IMPDH2 S416	0.000521624	83	-1.47	0.734	-0.734	down
ING5 S118	ING5 S118	0.00160212	53.2	-1.82	0.911	-0.911	down
INTS6 S804	INTS6 S804	5.13542e-06	81.9	3.14	-1.57	1.57	up
IRF2BPL S659	IRF2BPL S659	0.000182546	7.82	-3.56	1.78	-1.78	down
IRS1 S1101	IRS1 S1101	0.00225431	24.5	-2.8	1.4	-1.4	down
IRS2 S306	IRS2 S306	0.00255044	15.1	-1.91	0.957	-0.957	down
IRS2 S560	IRS2 S560	0.00160991	124	1.16	-0.578	0.578	up
JCAD S1044	JCAD S1044	0.00168837	91.9	-1.32	0.658	-0.658	down
JPH1 S216	JPH1 S216	0.00326339	63	-1.9	0.951	-0.951	down
JPT1 S80	JPT1 S80	0.000896018	19	-3.75	1.88	-1.88	down
JPT2 S97	JPT2 S97	0.000301384	40.7	-1.75	0.877	-0.877	down
JUP S665	JUP S665	0.000106977	58.3	2.12	-1.06	1.06	up
KAT7 S50	KAT7 S50	0.00282739	49	1.31	-0.653	0.653	up
KAT7 S52	KAT7 S52	1.23677e-06	27.4	4.42	-2.21	2.21	up
KBTBD11 S314	KBTBD11 S314	0.000305548	20.4	2.03	-1.01	1.01	up
KDM1B S13	KDM1B S13	0.00266401	37.5	1.7	-0.852	0.852	up
KDM3B S798	KDM3B S798	0.000444594	95.8	2.02	-1.01	1.01	up
KIAA1522 S342	KIAA1522 S342	0.000172374	12.9	-2.62	1.31	-1.31	down
KIF20A S532	KIF20A S532	0.000304564	17.5	-1.51	0.756	-0.756	down
KIF20B T560	KIF20B T560	3.80822e-06	62.2	-3.75	1.87	-1.87	down
KLC2 S151	KLC2 S151	0.0007328	129	1.89	-0.943	0.943	up
KLF13 S162	KLF13 S162	0.00190296	107	-2.66	1.33	-1.33	down
KLF3 S250	KLF3 S250	1.60273e-05	35.3	-3.49	1.75	-1.75	down
L3MBTL3 S670	L3MBTL3 S670	7.9604e-06	66.7	3.19	-1.59	1.59	up
LAD1 S121	LAD1 S121	3.56038e-07	51.7	-5.67	2.84	-2.84	down
LAD1 S123	LAD1 S123	2.65944e-05	49.8	-2.88	1.44	-1.44	down
LAD1 S272	LAD1 S272	0.000965684	22	-2.26	1.13	-1.13	down
LARP4 S673	LARP4 S673	0.00353274	53.5	-2.33	1.17	-1.17	down
LEO1 S151	LEO1 S151	0.00261453	44.4	-2.94	1.47	-1.47	down
LEO1 S162	LEO1 S162	0.000394683	59.7	-3.57	1.79	-1.79	down
LIG3 S227	LIG3 S227	5.01041e-06	14.9	4.2	-2.1	2.1	up
LIN54 S310	LIN54 S310	0.00173444	67.2	-1.17	0.583	-0.583	down
LMNA S404	LMNA S404	0.00368546	16.5	1.77	-0.883	0.883	up
LMNA S5	LMNA S5	0.000116989	47.9	-2.19	1.1	-1.1	down
LMNA S632	LMNA S632	0.00023091	71.9	2.61	-1.31	1.31	up
LMNA S636	LMNA S636	0.000335614	24.7	2.97	-1.48	1.48	up
LRCH3 S419	LRCH3 S419	0.00340424	51.5	-2.26	1.13	-1.13	down
LRFN1 S731	LRFN1 S731	0.00266658	0	-1.28	0.642	-0.642	down
LRFN1 T732	LRFN1 T732	0.00266658	0	-1.28	0.642	-0.642	down
LRRFIP1 S16	LRRFIP1 S16	0.000818985	77.6	-2.2	1.1	-1.1	down
LUC7L2 T17	LUC7L2 T17	1.64366e-06	8.8	-2.98	1.49	-1.49	down
LYN S11	LYN S11	0.00204107	127	2.53	-1.26	1.26	up
LZTS2 S301	LZTS2 S301	3.05685e-05	0	-3.92	1.96	-1.96	down
LZTS2 S304	LZTS2 S304	0.000628132	0	-2.48	1.24	-1.24	down
LZTS2 S305	LZTS2 S305	0.000412544	0	-2.55	1.28	-1.28	down
LZTS2 S306	LZTS2 S306	0.000118363	0	-2.67	1.33	-1.33	down
LZTS2 S311	LZTS2 S311	0.002398	56.8	-2.54	1.27	-1.27	down
LZTS2 S570	LZTS2 S570	0.000300654	59.2	-3.38	1.69	-1.69	down
MAP1B S1265	MAP1B S1265	1.94451e-05	42.6	2.38	-1.19	1.19	up
MAP1B S831	MAP1B S831	0.000209329	44	-1.96	0.978	-0.978	down
MAP1B S832	MAP1B S832	0.000385315	48.4	-2.04	1.02	-1.02	down
MAP2 S1786	MAP2 S1786	0.0033569	16.3	-2.13	1.07	-1.07	down
MAP2 T1780	MAP2 T1780	0.00117366	5.73	-3.58	1.79	-1.79	down
MAP3K1 T20	MAP3K1 T20	0.0033006	5.32	-1.76	0.878	-0.878	down
MAP3K21 S528	MAP3K21 S528	0.00372835	71.4	-2.44	1.22	-1.22	down
MAP4 S510	MAP4 S510	0.00153525	19.5	-1.63	0.814	-0.814	down
MAP4 S636	MAP4 S636	0.000106657	81.1	1.7	-0.852	0.852	up
MAP7D1 S544	MAP7D1 S544	0.00138593	18.7	-3.96	1.98	-1.98	down
MAP7D1 S548	MAP7D1 S548	0.00315902	37.8	-4.31	2.15	-2.15	down
MAP7D1 S552	MAP7D1 S552	0.00137108	10.2	-3.78	1.89	-1.89	down
MAPT S531	MAPT S531	0.000402416	57.6	2.25	-1.12	1.12	up
MARK2 S40	MARK2 S40	0.000190572	12.1	3.08	-1.54	1.54	up
MARK2 S456	MARK2 S456	0.000393939	67.2	-1.39	0.696	-0.696	down
MAST2 S1256	MAST2 S1256	0.00088771	15.5	2.9	-1.45	1.45	up
MAZ S302	MAZ S302	6.65963e-07	24.2	-4.24	2.12	-2.12	down
MCM4 S120	MCM4 S120	0.000959742	109	-3.29	1.64	-1.64	down
MCM6 S13	MCM6 S13	0.00216213	65.2	-2.41	1.2	-1.2	down
MCRIP1 S18	MCRIP1 S18	0.00248856	7.52	-2.98	1.49	-1.49	down
MDC1 S168	MDC1 S168	0.00288005	130	1.9	-0.949	0.949	up
MECP2 S229	MECP2 S229	0.000195817	14.4	-2.06	1.03	-1.03	down
MEF2A S494	MEF2A S494	0.000738286	6.59	-2.51	1.26	-1.26	down
MELK S505	MELK S505	0.000204257	103	-2.01	1.01	-1.01	down
MEN1 S492	MEN1 S492	0.000198677	47	3.01	-1.51	1.51	up
METAP2 S74	METAP2 S74	0.000439983	208	-4.16	2.08	-2.08	down
MGRN1 S524	MGRN1 S524	1.79087e-05	7.49	-3.39	1.69	-1.69	down
MIB2 S309	MIB2 S309	0.00367693	30.3	0.987	-0.494	0.494	up
MID1 S96	MID1 S96	0.00128872	16.5	-3.17	1.59	-1.59	down
MIEF1 S55	MIEF1 S55	0.0034776	65.5	-2.35	1.17	-1.17	down
MIER3 S156	MIER3 S156	0.00116715	85.4	-1.76	0.88	-0.88	down
MIER3 S53	MIER3 S53	0.00367882	62.1	-2.07	1.03	-1.03	down
MIER3 T163	MIER3 T163	4.38502e-06	18.4	-3.82	1.91	-1.91	down
MKI67 S1098	MKI67 S1098	0.00134597	131	-2.74	1.37	-1.37	down
MKI67 S1329	MKI67 S1329	1.41054e-05	16.4	-3.06	1.53	-1.53	down
MKI67 S1679	MKI67 S1679	1.03879e-05	57.6	-3.68	1.84	-1.84	down
MKI67 S1815	MKI67 S1815	3.57117e-06	55.8	-4.11	2.05	-2.05	down
MKI67 S1937	MKI67 S1937	2.45175e-06	79.8	-4.17	2.09	-2.09	down
MKI67 S2638	MKI67 S2638	0.00364921	56.1	-2.02	1.01	-1.01	down
MKI67 S538	MKI67 S538	0.0032497	71.2	2.07	-1.04	1.04	up
MKI67 S648	MKI67 S648	2.78404e-05	40.7	-4.29	2.15	-2.15	down
MKI67 T1233	MKI67 T1233	2.58678e-06	36.1	-4.17	2.08	-2.08	down
MKI67 T1327	MKI67 T1327	7.71497e-07	9.08	-4.6	2.3	-2.3	down
MKI67 T1355	MKI67 T1355	2.57201e-05	36.3	-3.46	1.73	-1.73	down
MKI67 T1476	MKI67 T1476	0.000684651	33.8	-2.36	1.18	-1.18	down
MKI67 T1503	MKI67 T1503	0.0034823	23.1	-1.64	0.82	-0.82	down
MKI67 T1747	MKI67 T1747	3.88768e-05	17	-3.77	1.89	-1.89	down
MKI67 T1869	MKI67 T1869	5.08872e-05	13	-2.34	1.17	-1.17	down
MKI67 T1923	MKI67 T1923	0.00287915	59.3	-3.3	1.65	-1.65	down
MKI67 T2231	MKI67 T2231	0.000260176	24.1	-1.89	0.945	-0.945	down
MKI67 T2325	MKI67 T2325	0.000342176	29.3	-3.4	1.7	-1.7	down
MKL2 S211	MKL2 S211	0.000453966	5.82	1.66	-0.831	0.831	up
MKNK1 S226	MKNK1 S226	0.00371181	41.5	3.17	-1.58	1.58	up
MKNK2 S74	MKNK2 S74	0.000769819	18.6	1.61	-0.806	0.806	up
MORC3 S514	MORC3 S514	0.000126351	39.1	2.36	-1.18	1.18	up
MPHOSPH6 T147	MPHOSPH6 T147	0.000677985	88.4	-1.39	0.696	-0.696	down
MPLKIP S47	MPLKIP S47	0.000806649	25.2	-2.62	1.31	-1.31	down
MST1R S1056	MST1R S1056	0.000906941	86.1	1.47	-0.737	0.737	up
MTDH S308	MTDH S308	0.000210861	28.2	-3.35	1.68	-1.68	down
MTDH S568	MTDH S568	0.00026962	38.3	-2.57	1.29	-1.29	down
MTFR1 S290	MTFR1 S290	0.00125984	38.5	1.75	-0.874	0.874	up
MYBBP1A S1186	MYBBP1A S1186	0.000136712	11.1	2.75	-1.37	1.37	up
MYBBP1A S1290	MYBBP1A S1290	0.000903421	37.1	-2.06	1.03	-1.03	down
MYBBP1A S1308	MYBBP1A S1308	6.07995e-07	14.8	-3.49	1.74	-1.74	down
MYO18A S74	MYO18A S74	0.0018892	13.9	-1.61	0.803	-0.803	down
NAA10 S182	NAA10 S182	5.84703e-05	58.1	-3.47	1.74	-1.74	down
NADK S46	NADK S46	0.0036401	22.5	2.05	-1.02	1.02	up
NAP1L4 T51	NAP1L4 T51	0.00111895	18.2	-2.97	1.48	-1.48	down
NAV1 S1181	NAV1 S1181	2.44595e-05	8.47	2.6	-1.3	1.3	up
NCAPG S680	NCAPG S680	0.000421999	30.1	-2.95	1.47	-1.47	down
NCBP3 S412	NCBP3 S412	0.000233617	22.5	-2.13	1.07	-1.07	down
NCBP3 S415	NCBP3 S415	7.64953e-05	25.3	-2.39	1.2	-1.2	down
NCL S580	NCL S580	0.00164769	82.6	1.17	-0.584	0.584	up
NCL T121	NCL T121	0.00110819	46.4	-2.93	1.46	-1.46	down
NCOA3 S214	NCOA3 S214	0.00137768	67	-1.88	0.938	-0.938	down
NCOA5 S381	NCOA5 S381	0.000228831	44.4	-2.57	1.29	-1.29	down
NDRG1 S330	NDRG1 S330	0.00194229	35.6	2.18	-1.09	1.09	up
NDRG2 S332	NDRG2 S332	0.00184109	41.8	2.14	-1.07	1.07	up
NEK4 S661	NEK4 S661	0.00387007	29.4	1.22	-0.61	0.61	up
NIFK S218	NIFK S218	0.00174917	17.2	2.16	-1.08	1.08	up
NIFK T223	NIFK T223	0.000831243	88.9	-1.3	0.651	-0.651	down
NIFK T234	NIFK T234	0.000331278	28.9	-2.97	1.48	-1.48	down
NIFK T238	NIFK T238	5.44578e-05	17.7	-3.61	1.8	-1.8	down
NIFK T279	NIFK T279	1.85667e-05	20.6	-2.99	1.5	-1.5	down
NOLC1 S397	NOLC1 S397	0.00271851	72.9	-2.3	1.15	-1.15	down
NOLC1 S643	NOLC1 S643	2.4524e-05	61.8	-3.17	1.59	-1.59	down
NOLC1 S686	NOLC1 S686	1.01796e-05	27.2	3.04	-1.52	1.52	up
NOLC1 T607	NOLC1 T607	1.24099e-05	78.3	-3.17	1.59	-1.59	down
NOLC1 T610	NOLC1 T610	1.24099e-05	78.3	-3.17	1.59	-1.59	down
NONO T450	NONO T450	0.00126288	81.6	-2.97	1.48	-1.48	down
NOP2 T195	NOP2 T195	0.00210831	40.4	3.69	-1.84	1.84	up
NOP56 S513	NOP56 S513	0.000286199	2.61	1.67	-0.836	0.836	up
NOP56 S563	NOP56 S563	0.000204968	54.5	2.26	-1.13	1.13	up
NPM1 S254	NPM1 S254	6.04207e-06	71.7	-2.5	1.25	-1.25	down
NRDC S86	NRDC S86	0.000296787	60.3	4.75	-2.37	2.37	up
NSRP1 T275	NSRP1 T275	0.00384425	75.6	-3.63	1.82	-1.82	down
NUCKS1 T179	NUCKS1 T179	0.003005	41.2	-1.33	0.664	-0.664	down
NUMA1 S1862	NUMA1 S1862	0.0032344	50.6	-3.14	1.57	-1.57	down
NUMA1 S1969	NUMA1 S1969	2.4759e-05	74.9	2.97	-1.49	1.49	up
NUMA1 S1991	NUMA1 S1991	0.00287027	103	1.43	-0.715	0.715	up
NUMA1 T2000	NUMA1 T2000	0.000926031	23.2	-1.71	0.856	-0.856	down
NUSAP1 T182	NUSAP1 T182	0.0033183	8.21	-1.21	0.605	-0.605	down
ORC2 T226	ORC2 T226	0.00313772	15.1	-1.58	0.789	-0.789	down
ORC6 T195	ORC6 T195	0.000111965	63.2	-2.48	1.24	-1.24	down
OSBPL11 T27	OSBPL11 T27	0.00334446	28.5	-2.96	1.48	-1.48	down
OSBPL3 S437	OSBPL3 S437	0.000326691	24.6	1.85	-0.927	0.927	up
OSBPL5 T314	OSBPL5 T314	0.0038192	1.16	1.33	-0.664	0.664	up
OSBPL8 S314	OSBPL8 S314	0.0030981	104	-2.24	1.12	-1.12	down
OSBPL8 S65	OSBPL8 S65	1.28783e-05	14	-3.76	1.88	-1.88	down
OSBPL8 S68	OSBPL8 S68	0.00196349	28.7	-3.37	1.68	-1.68	down
OTUD3 S224	OTUD3 S224	0.00348751	54.6	-1.2	0.6	-0.6	down
PALLD S53	PALLD S53	0.000515951	15.6	2.04	-1.02	1.02	up
PALM3 S303	PALM3 S303	0.00058267	17.2	-1.9	0.949	-0.949	down
PAPD5 S484	PAPD5 S484	0.000188309	53	2.82	-1.41	1.41	up
PAPOLG S508	PAPOLG S508	4.5239e-05	75.6	3	-1.5	1.5	up
PARD3 S728	PARD3 S728	0.00382705	6.43	-2.19	1.09	-1.09	down
PBK S59	PBK S59	1.97289e-05	24	-3.16	1.58	-1.58	down
PBXIP1 S146	PBXIP1 S146	0.00112264	19.4	-1.97	0.984	-0.984	down
PBXIP1 S147	PBXIP1 S147	0.00372601	19.4	-2.48	1.24	-1.24	down
PBXIP1 S148	PBXIP1 S148	0.00189367	19.4	-2.13	1.07	-1.07	down
PCBP1 S190	PCBP1 S190	0.000811945	8.01	-3.74	1.87	-1.87	down
PCM1 S110	PCM1 S110	3.51952e-06	130	-3.44	1.72	-1.72	down
PCNT S1653	PCNT S1653	0.00039476	61.2	3.86	-1.93	1.93	up
PDCD4 S76	PDCD4 S76	0.00237028	36.2	3.39	-1.69	1.69	up
PDXDC1 S714	PDXDC1 S714	2.73167e-06	14.3	4.43	-2.21	2.21	up
PDXDC1 S718	PDXDC1 S718	0.00182295	30.4	1.13	-0.563	0.563	up
PDXDC1 S779	PDXDC1 S779	0.0027426	36	-1.96	0.982	-0.982	down
PEAK1 S281	PEAK1 S281	0.000110298	54.5	2.27	-1.14	1.14	up
PHC2 S621	PHC2 S621	1.13106e-06	21.9	-4	2	-2	down
PHC2 T618	PHC2 T618	0.000223402	5.45	-2.76	1.38	-1.38	down
PHC2 T619	PHC2 T619	3.8129e-06	14.9	-5.09	2.55	-2.55	down
PHF2 S899	PHF2 S899	0.0023661	174	1.07	-0.537	0.537	up
PHF8 S1021	PHF8 S1021	1.86493e-06	37.6	4.09	-2.05	2.05	up
PHLDA2 S42	PHLDA2 S42	0.000690489	97	-2.75	1.37	-1.37	down
PHLDB1 S419	PHLDB1 S419	0.000236513	9.78	-1.75	0.874	-0.874	down
PHRF1 S814	PHRF1 S814	5.26111e-05	61.8	2.36	-1.18	1.18	up
PI4KB S277	PI4KB S277	0.00203479	6.63	-1.8	0.899	-0.899	down
PI4KB T517	PI4KB T517	5.679e-05	16.4	-2.16	1.08	-1.08	down
PITPNM2 S1277	PITPNM2 S1277	0.00327969	56.2	1.3	-0.651	0.651	up
PKP2 S251	PKP2 S251	1.74699e-05	54.2	-2.48	1.24	-1.24	down
PKP4 S273	PKP4 S273	0.00199538	36.4	-2.23	1.12	-1.12	down
PKP4 S281	PKP4 S281	0.0011676	7.74	-1.84	0.92	-0.92	down
PLA2G4A S727	PLA2G4A S727	6.81199e-05	49	3.02	-1.51	1.51	up
PLB1 S1192	PLB1 S1192	0.000709109	51.3	2.47	-1.24	1.24	up
PLCG1 S1233	PLCG1 S1233	0.000278228	55	2.12	-1.06	1.06	up
PLEKHG3 S76	PLEKHG3 S76	4.79364e-05	90	-3.82	1.91	-1.91	down
PLEKHG4 S64	PLEKHG4 S64	3.59247e-05	21.5	-3.22	1.61	-1.61	down
PLIN3 S2	PLIN3 S2	0.00368857	44	2.8	-1.4	1.4	up
POLD3 S307	POLD3 S307	2.30061e-05	48.7	4.1	-2.05	2.05	up
POLM S372	POLM S372	0.00297446	0	1.54	-0.769	0.769	up
POLR1A T357	POLR1A T357	0.00226389	7.1	2.2	-1.1	1.1	up
POLR1E S447	POLR1E S447	0.00028555	74	2.26	-1.13	1.13	up
PPIP5K2 S38	PPIP5K2 S38	0.000466782	57.8	-2.59	1.3	-1.3	down
PPP1R14B S32	PPP1R14B S32	0.00199489	15.5	-2.93	1.47	-1.47	down
PPP6R1 S530	PPP6R1 S530	0.000222085	0	-4.31	2.16	-2.16	down
PPP6R1 S531	PPP6R1 S531	1.65779e-05	9.14	-4.07	2.03	-2.03	down
PPP6R1 S664	PPP6R1 S664	6.29715e-05	0.294	-2.56	1.28	-1.28	down
PPP6R1 S667	PPP6R1 S667	6.60355e-06	0.294	-3.47	1.74	-1.74	down
PPP6R1 S670	PPP6R1 S670	1.70473e-05	0	-3.29	1.65	-1.65	down
PPP6R1 T668	PPP6R1 T668	0.00139102	0.294	-2.27	1.14	-1.14	down
PPRC1 S1377	PPRC1 S1377	0.000934706	11.6	-2.35	1.18	-1.18	down
PPRC1 S1381	PPRC1 S1381	6.38462e-05	29	-3.34	1.67	-1.67	down
PRPF4B S20	PRPF4B S20	0.00348846	67	-2.56	1.28	-1.28	down
PRRC2A S1089	PRRC2A S1089	0.00224556	31.3	-1.91	0.954	-0.954	down
PRRC2A T1108	PRRC2A T1108	0.00266488	12.2	-1.08	0.542	-0.542	down
PRRC2C S779	PRRC2C S779	0.000884797	40.6	-2.2	1.1	-1.1	down
PSMA5 S56	PSMA5 S56	0.00269414	27.9	3.4	-1.7	1.7	up
PTCD3 S679	PTCD3 S679	2.03297e-05	6.15	-4	2	-2	down
PTDSS2 S24	PTDSS2 S24	2.51861e-06	70.3	4.26	-2.13	2.13	up
PTMA S2	PTMA S2	0.00142661	118	3.1	-1.55	1.55	up
PWP1 S485	PWP1 S485	1.83077e-05	49.4	2.6	-1.3	1.3	up
PWWP2B S447	PWWP2B S447	0.000677455	21.8	-2.11	1.05	-1.05	down
RAB11A S190	RAB11A S190	0.00339982	11.6	-3.03	1.51	-1.51	down
RAB11FIP1 S190	RAB11FIP1 S190	0.000736655	15.3	-1.71	0.853	-0.853	down
RAB11FIP1 S528	RAB11FIP1 S528	0.00245087	5.92	-2.38	1.19	-1.19	down
RAB11FIP1 S529	RAB11FIP1 S529	0.00133927	8.67	-2.83	1.41	-1.41	down
RACGAP1 S214	RACGAP1 S214	0.00208586	117	-3.54	1.77	-1.77	down
RACGAP1 T580	RACGAP1 T580	4.33637e-05	6.44	-3.24	1.62	-1.62	down
RALY S135	RALY S135	0.0018904	55	-1.22	0.61	-0.61	down
RANBP2 S2804	RANBP2 S2804	0.00105738	17.9	-2.36	1.18	-1.18	down
RAVER1 S17	RAVER1 S17	0.00102727	69.9	-3.17	1.58	-1.58	down
RB1 S855	RB1 S855	7.28416e-05	140	-2.2	1.1	-1.1	down
RB1 T821	RB1 T821	0.00355627	25.2	-1.62	0.811	-0.811	down
RB1 T826	RB1 T826	0.00208631	17.1	-2.88	1.44	-1.44	down
RBBP6 S1179	RBBP6 S1179	0.00020666	115	-2.28	1.14	-1.14	down
RBBP6 S1221	RBBP6 S1221	0.000202752	6.94	-3	1.5	-1.5	down
RBL1 S1041	RBL1 S1041	0.000137727	45.6	-2.62	1.31	-1.31	down
RBL1 S640	RBL1 S640	0.000467417	29.9	-2.14	1.07	-1.07	down
RBM10 S687	RBM10 S687	8.65394e-05	10.5	3.2	-1.6	1.6	up
RBM14 S618	RBM14 S618	4.27764e-05	47.5	2.45	-1.22	1.22	up
RBM14 S623	RBM14 S623	0.000230649	37.2	2.58	-1.29	1.29	up
RBM25 S677	RBM25 S677	5.25666e-05	101	-1.98	0.992	-0.992	down
RBM8A S56	RBM8A S56	0.0016713	42.6	-1.95	0.974	-0.974	down
RBMX S332	RBMX S332	0.00319915	62.3	-2.38	1.19	-1.19	down
RC3H2 S1119	RC3H2 S1119	0.00039057	121	1.4	-0.701	0.701	up
RECQL4 S27	RECQL4 S27	8.3875e-05	87.5	3.33	-1.67	1.67	up
REEP4 S152	REEP4 S152	0.00159796	66	-1.16	0.582	-0.582	down
RETREG3 T307	RETREG3 T307	0.000925954	75.4	-3.4	1.7	-1.7	down
REXO1 S499	REXO1 S499	0.00356085	100	2.94	-1.47	1.47	up
RGPD4 S1993	RGPD4 S1993	0.00168536	15	-2.28	1.14	-1.14	down
RGPD4 T799	RGPD4 T799	0.00357043	43.5	-3.19	1.6	-1.6	down
RIF1 S1162	RIF1 S1162	0.00304513	7.3	-3.1	1.55	-1.55	down
RIF1 S782	RIF1 S782	0.00110651	24.5	-1.49	0.744	-0.744	down
RIOK2 S332	RIOK2 S332	0.00285965	80.7	-1.75	0.873	-0.873	down
RIOK2 S369	RIOK2 S369	6.51221e-05	0	-2.58	1.29	-1.29	down
RIOK2 S370	RIOK2 S370	0.000530258	0.391	-2.44	1.22	-1.22	down
RLIM S230	RLIM S230	0.00394413	33.1	-1.98	0.989	-0.989	down
RNF113A S43	RNF113A S43	0.00105905	22	-2.64	1.32	-1.32	down
RNF113A S45	RNF113A S45	0.000154057	22	-2.79	1.4	-1.4	down
RNF113A S46	RNF113A S46	0.000129882	22	-3.25	1.62	-1.62	down
RNF113A S47	RNF113A S47	0.00316811	22	-2.28	1.14	-1.14	down
RNF4 S94	RNF4 S94	0.000307344	35.8	-2.49	1.24	-1.24	down
RNF4 S95	RNF4 S95	0.000283718	35.8	-2.52	1.26	-1.26	down
RPA1 S384	RPA1 S384	3.92001e-05	87.7	-2.53	1.27	-1.27	down
RPL14 S139	RPL14 S139	0.000471539	72.6	-3.55	1.78	-1.78	down
RPS6KA3 S415	RPS6KA3 S415	1.20988e-08	69	6.1	-3.05	3.05	up
RPS6KA4 S682	RPS6KA4 S682	0.00310783	2.17	1.12	-0.561	0.561	up
RPS6KA4 T687	RPS6KA4 T687	0.00310783	32.8	1.12	-0.561	0.561	up
RRM2 S20	RRM2 S20	0.00065055	152	-2.68	1.34	-1.34	down
RRP1B S706	RRP1B S706	9.52944e-05	32.9	-2.08	1.04	-1.04	down
RSF1 S397	RSF1 S397	0.000359818	122	-2.35	1.18	-1.18	down
RSL1D1 S392	RSL1D1 S392	0.000198292	90.9	-2.46	1.23	-1.23	down
RSL1D1 S396	RSL1D1 S396	0.000198276	61.4	-2.4	1.2	-1.2	down
RSL1D1 S400	RSL1D1 S400	0.000657742	2.43	-2.25	1.13	-1.13	down
RSRC2 T16	RSRC2 T16	0.000229706	14.6	3.54	-1.77	1.77	up
S100A13 S32	S100A13 S32	0.000192289	58.7	2.08	-1.04	1.04	up
S166	S166	0.000276577	52.4	5.1	-2.55	2.55	up
SAMD4A S420	SAMD4A S420	0.000108854	9.3	-2.25	1.12	-1.12	down
SAP30BP T79	SAP30BP T79	0.00377288	0	-4.15	2.07	-2.07	down
SBNO1 S794	SBNO1 S794	7.59118e-06	37.2	3.26	-1.63	1.63	up
SCRIB S1378	SCRIB S1378	0.00257267	46.2	1.27	-0.633	0.633	up
SEC14L1 T234	SEC14L1 T234	0.00032955	55.1	-2.88	1.44	-1.44	down
SEC22B S137	SEC22B S137	0.000384341	56.4	1.63	-0.813	0.813	up
SEC23IP S926	SEC23IP S926	0.00154916	41.2	-2.2	1.1	-1.1	down
SEC61B S17	SEC61B S17	0.00184694	4.59	-5.38	2.69	-2.69	down
SENP3 S232	SENP3 S232	0.000344452	26.2	2	-1	1	up
SETD2 S1413	SETD2 S1413	0.000611215	58.9	-2.91	1.45	-1.45	down
SETD2 S1415	SETD2 S1415	0.00105831	58.9	-2.95	1.48	-1.48	down
SETD2 S1417	SETD2 S1417	0.000653289	58.9	-2.83	1.42	-1.42	down
SETD2 T1872	SETD2 T1872	0.00159141	17.8	-1.92	0.958	-0.958	down
SETX S2639	SETX S2639	0.000856109	80.8	2	-0.998	0.998	up
SF3B1 S129	SF3B1 S129	7.91784e-05	90.9	-2.27	1.13	-1.13	down
SF3B1 T223	SF3B1 T223	0.000108486	44.8	-5.06	2.53	-2.53	down
SF3B1 T227	SF3B1 T227	0.000234188	12.8	-4.16	2.08	-2.08	down
SF3B1 T303	SF3B1 T303	0.000659301	24.1	-2.43	1.22	-1.22	down
SF3B1 T313	SF3B1 T313	8.7927e-05	51.7	-2.69	1.35	-1.35	down
SF3B1 T326	SF3B1 T326	0.000678358	47	-1.57	0.787	-0.787	down
SF3B1 T328	SF3B1 T328	0.00074131	26.5	-1.42	0.712	-0.712	down
SF3B2 T780	SF3B2 T780	6.44528e-05	24.8	-3.79	1.89	-1.89	down
SFPQ S33	SFPQ S33	4.38236e-06	108	-3.7	1.85	-1.85	down
SGO1 S436	SGO1 S436	0.00205175	13.1	-1.88	0.938	-0.938	down
SGTB S295	SGTB S295	0.00369613	26.9	2.97	-1.48	1.48	up
SGTB S297	SGTB S297	2.15731e-05	18	2.52	-1.26	1.26	up
SH2D3A S197	SH2D3A S197	3.78026e-05	9.95	-3.63	1.81	-1.81	down
SHB S388	SHB S388	0.000687599	44.3	-1.91	0.955	-0.955	down
SIK1 S575	SIK1 S575	6.11345e-06	34.7	4.12	-2.06	2.06	up
SKA3 S110	SKA3 S110	0.00121006	103	-2.27	1.14	-1.14	down
SKA3 S119	SKA3 S119	0.000711091	52.8	-4.06	2.03	-2.03	down
SLC12A2 T212	SLC12A2 T212	0.000538763	62.4	-2.64	1.32	-1.32	down
SLC12A2 T217	SLC12A2 T217	5.98835e-05	62.4	-2.43	1.21	-1.21	down
SLC16A3 S464	SLC16A3 S464	0.000282431	17.6	1.61	-0.803	0.803	up
SLC29A1 S254	SLC29A1 S254	0.00376932	67.3	-1.2	0.599	-0.599	down
SLC39A6 S478	SLC39A6 S478	0.0029199	16.7	1.01	-0.504	0.504	up
SLC43A2 S297	SLC43A2 S297	0.00283879	16	-2.03	1.01	-1.01	down
SLC7A11 S26	SLC7A11 S26	0.000395021	51.6	1.64	-0.82	0.82	up
SLC7A1 T620	SLC7A1 T620	0.00209083	86.1	2.09	-1.04	1.04	up
SLC9A3R1 S2	SLC9A3R1 S2	0.000397339	132	2.12	-1.06	1.06	up
SLCO4A1 S34	SLCO4A1 S34	0.000464758	23.7	2.54	-1.27	1.27	up
SLF2 S710	SLF2 S710	0.00278167	80.7	-1.47	0.737	-0.737	down
SLF2 T711	SLF2 T711	0.00278167	80.7	-1.47	0.737	-0.737	down
SLTM S551	SLTM S551	4.96392e-05	9.94	-2.84	1.42	-1.42	down
SLX4 S584	SLX4 S584	0.00373093	36.9	1.57	-0.787	0.787	up
SLX4 S597	SLX4 S597	0.00370583	13.7	1.57	-0.784	0.784	up
SMARCA1 S119	SMARCA1 S119	0.00220776	40.5	-1.91	0.956	-0.956	down
SMARCA4 S1417	SMARCA4 S1417	6.89212e-06	74.3	3.37	-1.68	1.68	up
SMARCA4 T1423	SMARCA4 T1423	0.000525303	9.98	-1.69	0.843	-0.843	down
SMARCAD1 S79	SMARCAD1 S79	0.000301424	53.4	1.8	-0.902	0.902	up
SMG9 S32	SMG9 S32	0.000159931	61.4	-2.66	1.33	-1.33	down
SMNDC1 S201	SMNDC1 S201	1.47817e-05	43.9	-3.49	1.74	-1.74	down
SMPD4 S792	SMPD4 S792	0.000543909	67.9	-2.26	1.13	-1.13	down
SNIP1 S49	SNIP1 S49	0.00299822	26.7	-2.8	1.4	-1.4	down
SNRNP70 S226	SNRNP70 S226	0.00085944	93.7	-1.38	0.691	-0.691	down
SNRNP70 S320	SNRNP70 S320	2.24323e-07	75.5	-4.71	2.36	-2.36	down
SNX1 S188	SNX1 S188	0.00137754	116	2.65	-1.32	1.32	up
SON S1780	SON S1780	0.00016337	0.872	-2.99	1.5	-1.5	down
SON S1782	SON S1782	2.77556e-05	9.88	-4.46	2.23	-2.23	down
SON S1783	SON S1783	4.78186e-05	7.12	-3.54	1.77	-1.77	down
SOWAHC S213	SOWAHC S213	0.00044048	16.4	-3.44	1.72	-1.72	down
SP100 S362	SP100 S362	6.38141e-05	54.1	-4.02	2.01	-2.01	down
SPAG9 S185	SPAG9 S185	7.90562e-07	36.2	-5.06	2.53	-2.53	down
SRCAP S3161	SRCAP S3161	0.000939103	17.5	-1.75	0.877	-0.877	down
SRCAP S3168	SRCAP S3168	0.000401577	1	-3.06	1.53	-1.53	down
SRCAP S3172	SRCAP S3172	0.000444365	1	-2.49	1.25	-1.25	down
SREK1IP1 T146	SREK1IP1 T146	0.000265257	16.8	-1.68	0.841	-0.841	down
SRRM1 S478	SRRM1 S478	0.000268979	92	-2.24	1.12	-1.12	down
SRRM2 S1462	SRRM2 S1462	9.68831e-05	4.53	-2.92	1.46	-1.46	down
SRRM2 S1463	SRRM2 S1463	0.00134059	13.4	-3.43	1.71	-1.71	down
SRRM2 S449	SRRM2 S449	0.00307817	46.1	-4.33	2.17	-2.17	down
SRRM2 S846	SRRM2 S846	0.00279186	0.451	2.51	-1.26	1.26	up
SRRM2 S875	SRRM2 S875	0.000616144	72	2.72	-1.36	1.36	up
SRRM2 S876	SRRM2 S876	0.00225963	81.9	2.97	-1.48	1.48	up
SRRM2 S908	SRRM2 S908	7.79269e-05	8.79	3.38	-1.69	1.69	up
SRRM2 T111	SRRM2 T111	6.43575e-05	27.5	-2.53	1.27	-1.27	down
SRRM2 T2302	SRRM2 T2302	2.12243e-05	35.6	-2.75	1.38	-1.38	down
SRRM2 T2316	SRRM2 T2316	1.9705e-05	12.8	-3.56	1.78	-1.78	down
SRRM2 T2329	SRRM2 T2329	7.98126e-05	116	-3.11	1.56	-1.56	down
SRRM2 T2599	SRRM2 T2599	0.000422685	48.8	-2.82	1.41	-1.41	down
SRSF5 S112	SRSF5 S112	0.000203859	4.2	-2.76	1.38	-1.38	down
SRSF5 S113	SRSF5 S113	0.000953428	0	-2.11	1.06	-1.06	down
SRSF7 S231	SRSF7 S231	0.000811009	72.6	-1.33	0.667	-0.667	down
SRSF7 S233	SRSF7 S233	0.000811009	72.6	-1.33	0.667	-0.667	down
SRSF9 S216	SRSF9 S216	0.000138239	37.7	-2.55	1.27	-1.27	down
SSFA2 S1152	SSFA2 S1152	0.000284162	37.2	-3.12	1.56	-1.56	down
SSFA2 S425	SSFA2 S425	0.000126757	1.03	-3.15	1.57	-1.57	down
SSFA2 S427	SSFA2 S427	0.000227607	23.6	-3.16	1.58	-1.58	down
SSFA2 S803	SSFA2 S803	8.70097e-05	22.3	-4.11	2.05	-2.05	down
SSX2IP S312	SSX2IP S312	0.00392523	47.4	1.94	-0.968	0.968	up
STAMBPL1 S242	STAMBPL1 S242	4.6513e-05	20.2	-2.96	1.48	-1.48	down
STARD3NL S39	STARD3NL S39	0.00136232	49.2	1.13	-0.567	0.567	up
STAU1 S176	STAU1 S176	0.000177448	116	3.56	-1.78	1.78	up
STK10 S438	STK10 S438	0.00286435	184	-1.04	0.52	-0.52	down
STK11IP S761	STK11IP S761	0.000174263	97.4	3.6	-1.8	1.8	up
STMN1 S63	STMN1 S63	9.78461e-07	82	3.67	-1.83	1.83	up
STMN2 S46	STMN2 S46	0.00157198	88.7	2.95	-1.48	1.48	up
SUGP2 S315	SUGP2 S315	0.000201643	58.7	1.66	-0.832	0.832	up
SUMO1 S2	SUMO1 S2	0.00211149	174	1.54	-0.772	0.772	up
SUN2 S19	SUN2 S19	0.00389812	0	1.35	-0.675	0.675	up
SUN2 S38	SUN2 S38	8.81685e-07	49.1	-4.74	2.37	-2.37	down
SUPT5H T806	SUPT5H T806	0.00364922	8.11	-2.1	1.05	-1.05	down
SUPT6H S1535	SUPT6H S1535	2.35504e-07	21.2	-4.57	2.29	-2.29	down
SUPT6H S73	SUPT6H S73	0.0017229	43.1	-3.92	1.96	-1.96	down
SUPT6H S75	SUPT6H S75	0.0022412	43.1	-3.89	1.94	-1.94	down
SUPT6H S78	SUPT6H S78	0.00177038	43.1	-4.43	2.21	-2.21	down
SUPT6H T1530	SUPT6H T1530	1.28501e-05	0	-3.86	1.93	-1.93	down
SUPT6H T1532	SUPT6H T1532	2.55578e-05	0.819	-4.25	2.13	-2.13	down
SURF6 S74	SURF6 S74	0.000456311	58.7	-2.1	1.05	-1.05	down
SUZ12 S546	SUZ12 S546	0.00109138	33.4	-2.87	1.43	-1.43	down
SYMPK S494	SYMPK S494	0.00361145	37.2	3	-1.5	1.5	up
SYT7 S52	SYT7 S52	0.00267536	8.28	1.71	-0.856	0.856	up
TBC1D5 S730	TBC1D5 S730	0.00121784	27.9	2.66	-1.33	1.33	up
TCEA1 S57	TCEA1 S57	9.84267e-08	10.3	6.17	-3.09	3.09	up
TCF25 T139	TCF25 T139	6.37587e-06	3.09	4.22	-2.11	2.11	up
TCOF1 S1410	TCOF1 S1410	0.00100022	24.6	-2.62	1.31	-1.31	down
TEX10 T29	TEX10 T29	0.000140265	24	-2.36	1.18	-1.18	down
TGS1 S405	TGS1 S405	0.00334777	69.6	-4.78	2.39	-2.39	down
TGS1 S55	TGS1 S55	0.000668384	39.3	-3.33	1.66	-1.66	down
THOC5 S307	THOC5 S307	0.000134749	58.8	-3.73	1.86	-1.86	down
THRAP3 S444	THRAP3 S444	5.92141e-07	92.7	4.45	-2.23	2.23	up
TICRR S599	TICRR S599	0.000554419	51.1	-2.38	1.19	-1.19	down
TIMELESS S1173	TIMELESS S1173	0.00148432	192	1.3	-0.65	0.65	up
TJP1 Y132	TJP1 Y132	2.72416e-05	3.45	-4.89	2.45	-2.45	down
TLK1 S105	TLK1 S105	4.05044e-05	6.23	3.38	-1.69	1.69	up
TLK2 S46	TLK2 S46	0.00122521	20.4	4.06	-2.03	2.03	up
TMEM214 S455	TMEM214 S455	0.000221408	0	2.85	-1.43	1.43	up
TMEM214 S456	TMEM214 S456	5.85663e-05	0	3.48	-1.74	1.74	up
TMEM51 T234	TMEM51 T234	0.00326491	22.7	-1.22	0.609	-0.609	down
TMPO S385	TMPO S385	1.77802e-05	22.7	-2.7	1.35	-1.35	down
TMPO S424	TMPO S424	0.000104671	80.4	-2.11	1.05	-1.05	down
TMSB10 S12	TMSB10 S12	0.00244061	61.4	-3.17	1.58	-1.58	down
TNRC6C T777	TNRC6C T777	0.000998235	101	-1.92	0.959	-0.959	down
TOM1L1 S323	TOM1L1 S323	0.00246065	21.7	-2.04	1.02	-1.02	down
TOMM22 S15	TOMM22 S15	0.00127333	106	1.19	-0.597	0.597	up
TP53BP1 S1678	TP53BP1 S1678	0.00136805	64.4	-1.38	0.69	-0.69	down
TP53BP1 S320	TP53BP1 S320	0.00049522	15.7	2.23	-1.11	1.11	up
TPR S2048	TPR S2048	0.000480769	13.4	-3.83	1.91	-1.91	down
TPX2 T369	TPX2 T369	0.000262344	65	-2.58	1.29	-1.29	down
TRA2A S16	TRA2A S16	0.00065419	72.7	1.68	-0.841	0.841	up
TRA2A S18	TRA2A S18	0.000640472	52.3	1.69	-0.844	0.844	up
TRA2A S20	TRA2A S20	0.000640472	17.4	1.69	-0.844	0.844	up
TRAPPC10 S1203	TRAPPC10 S1203	0.00376026	7.14	2.21	-1.1	1.1	up
TRIM24 S811	TRIM24 S811	1.6722e-05	79.7	-3.84	1.92	-1.92	down
TRIM28 S473	TRIM28 S473	0.000227424	171	1.81	-0.903	0.903	up
TRIM56 T442	TRIM56 T442	0.000425909	46.3	-3.75	1.88	-1.88	down
TRPT1 S240	TRPT1 S240	4.42208e-05	9.09	-2.81	1.4	-1.4	down
TRRAP S2051	TRRAP S2051	0.00354818	60.9	1.03	-0.517	0.517	up
UBAP2L S416	UBAP2L S416	4.46645e-05	18.5	-2.17	1.08	-1.08	down
UBAP2L S605	UBAP2L S605	0.000647058	22.2	-2	1	-1	down
UBAP2 S473	UBAP2 S473	0.00157472	8.62	-2.13	1.06	-1.06	down
UBE2O S401	UBE2O S401	0.000712947	32.1	-2.11	1.05	-1.05	down
UBE2T S184	UBE2T S184	0.000835637	177	1.58	-0.79	0.79	up
UBE2Z T344	UBE2Z T344	0.000543451	0	-3.83	1.92	-1.92	down
UBR4 S2722	UBR4 S2722	8.44729e-05	21.9	-3.76	1.88	-1.88	down
UBR4 T2724	UBR4 T2724	0.00148842	21.9	-2.2	1.1	-1.1	down
UBXN1 S200	UBXN1 S200	0.00120399	8.4	2.02	-1.01	1.01	up
UBXN7 S280	UBXN7 S280	0.00181795	18.2	2.26	-1.13	1.13	up
USP11 S648	USP11 S648	0.00158101	56.5	2.05	-1.02	1.02	up
USP20 S373	USP20 S373	7.71455e-05	18.5	-3.13	1.56	-1.56	down
USP20 T377	USP20 T377	3.45695e-05	49.2	-3.45	1.73	-1.73	down
USP37 S650	USP37 S650	0.00158632	69.8	-1.99	0.997	-0.997	down
USP42 S1222	USP42 S1222	0.00040382	48.3	-1.86	0.928	-0.928	down
USP42 S1226	USP42 S1226	0.00395474	48.3	-2.56	1.28	-1.28	down
UTP14A S29	UTP14A S29	0.00292643	36.6	-1.1	0.548	-0.548	down
UTP14A S31	UTP14A S31	0.00292643	42.2	-1.1	0.548	-0.548	down
VANGL1 S42	VANGL1 S42	0.000176777	26	-4.07	2.03	-2.03	down
VANGL1 S45	VANGL1 S45	5.62401e-05	6.92	-3.84	1.92	-1.92	down
VEZF1 S197	VEZF1 S197	1.96738e-06	31.6	-4.2	2.1	-2.1	down
VGLL4 S149	VGLL4 S149	0.00167116	6.74	-1.31	0.657	-0.657	down
VIRMA T184	VIRMA T184	0.000723974	68.9	-2.78	1.39	-1.39	down
WAC S525	WAC S525	5.95977e-05	8.47	4.85	-2.42	2.42	up
WAPL S904	WAPL S904	9.85083e-05	52.7	-3.32	1.66	-1.66	down
WASHC2C S284	WASHC2C S284	0.00195154	74.3	-2.52	1.26	-1.26	down
WBP11 S237	WBP11 S237	0.000403483	57.8	-2.89	1.45	-1.45	down
WBP11 S600	WBP11 S600	0.000519379	76.2	2.69	-1.34	1.34	up
WDCP S690	WDCP S690	0.000682135	18.4	-2.19	1.09	-1.09	down
WDR43 S431	WDR43 S431	0.000828695	146	-1.45	0.723	-0.723	down
WDR74 S361	WDR74 S361	0.00119693	96.1	1.22	-0.61	0.61	up
WWC1 S899	WWC1 S899	9.42524e-05	19.9	-3.29	1.65	-1.65	down
XRCC6 S520	XRCC6 S520	6.26177e-05	128	2.06	-1.03	1.03	up
XRN2 S678	XRN2 S678	0.00374251	105	2.03	-1.02	1.02	up
YAF2 T134	YAF2 T134	0.00293799	8.76	-1.99	0.997	-0.997	down
YTHDC1 S308	YTHDC1 S308	0.00331135	66.6	1.23	-0.617	0.617	up
ZC3H11A S132	ZC3H11A S132	0.000274314	28.8	-2.98	1.49	-1.49	down
ZC3H11A S290	ZC3H11A S290	0.00107519	55.1	3.84	-1.92	1.92	up
ZC3H13 S1010	ZC3H13 S1010	0.00253125	67.4	-3.25	1.62	-1.62	down
ZC3H13 S1014	ZC3H13 S1014	0.00127688	66.1	-3.01	1.5	-1.5	down
ZC3H13 S1017	ZC3H13 S1017	0.00251836	61.7	-3.08	1.54	-1.54	down
ZC3H3 S408	ZC3H3 S408	9.59163e-07	31	-4.96	2.48	-2.48	down
ZC3HAV1 S284	ZC3HAV1 S284	0.000269484	153	2.14	-1.07	1.07	up
ZC3HAV1 T273	ZC3HAV1 T273	0.00335066	57.5	-1.06	0.528	-0.528	down
ZCCHC17 S114	ZCCHC17 S114	1.5313e-05	92.9	2.83	-1.41	1.41	up
ZDHHC5 S425	ZDHHC5 S425	0.00149116	24.8	-1.43	0.715	-0.715	down
ZFP36L1 S192	ZFP36L1 S192	0.00119428	54.4	2.52	-1.26	1.26	up
ZFP36L1 S54	ZFP36L1 S54	0.0021325	32.5	1.34	-0.672	0.672	up
ZFP36L1 S92	ZFP36L1 S92	0.000645108	25.8	3.38	-1.69	1.69	up
ZMYM4 S110	ZMYM4 S110	0.000140257	39	-2.66	1.33	-1.33	down
ZMYM4 S1181	ZMYM4 S1181	0.000457487	65.7	1.57	-0.787	0.787	up
ZMYM4 T107	ZMYM4 T107	0.000718059	23.6	-2.04	1.02	-1.02	down
ZMYND8 S444	ZMYND8 S444	0.00203376	12.4	-2.15	1.07	-1.07	down
ZNF217 S441	ZNF217 S441	0.000754432	53.3	-2.71	1.36	-1.36	down
ZNF217 S445	ZNF217 S445	0.00218341	53.3	-2.75	1.38	-1.38	down
ZNF318 S1971	ZNF318 S1971	0.00225847	35.7	-1.5	0.75	-0.75	down
ZNF367 S310	ZNF367 S310	0.000927981	80.9	-3.58	1.79	-1.79	down
ZNF397 S236	ZNF397 S236	0.00067677	6.89	-2.36	1.18	-1.18	down
ZNF579 S194	ZNF579 S194	0.00156981	17.2	2.7	-1.35	1.35	up
ZNF609 S1055	ZNF609 S1055	0.00149791	32.7	-1.58	0.789	-0.789	down
ZNF609 T746	ZNF609 T746	0.00104538	72.3	-2.28	1.14	-1.14	down
ZNF644 S1000	ZNF644 S1000	0.00156777	79.8	-1.86	0.929	-0.929	down
ZNF768 S139	ZNF768 S139	0.00024213	50.6	-3.13	1.56	-1.56	down
ZNF800 S334	ZNF800 S334	1.56241e-05	4	-4.47	2.24	-2.24	down
ZNF827 S102	ZNF827 S102	0.00058247	15.7	-1.71	0.856	-0.856	down
ZYX S259	ZYX S259	1.08364e-05	13.3	-3.82	1.91	-1.91	down
ZYX S308	ZYX S308	2.32759e-06	16.2	-5.42	2.71	-2.71	down
AAGAB S310	AAGAB S310	0.243176	82.5	0.779	-0.39	0.39	up
AAK1 T673	AAK1 T673	0.18126	4.36	0.587	-0.294	0.294	up
AAK1 T674	AAK1 T674	0.0637937	7.34	0.699	-0.35	0.35	up
AASDH S649	AASDH S649	0.046351	73.6	2.72	-1.36	1.36	up
AATF S203	AATF S203	0.0354688	87.4	-0.611	0.305	-0.305	down
AATF S316	AATF S316	0.155266	20.4	-0.558	0.279	-0.279	down
AATF S320	AATF S320	0.135703	44.1	-0.565	0.283	-0.283	down
AATF S321	AATF S321	0.135703	45.4	-0.565	0.283	-0.283	down
ABCC1 S915	ABCC1 S915	0.0968345	20.2	1.53	-0.763	0.763	up
ABCC2 S283	ABCC2 S283	0.0980696	7.07	1.1	-0.551	0.551	up
ABCC4 T646	ABCC4 T646	0.0998505	7.02	0.866	-0.433	0.433	up
ABCF1 S105	ABCF1 S105	0.0240731	47	-0.794	0.397	-0.397	down
ABCF1 S109	ABCF1 S109	0.0757504	47	-0.55	0.275	-0.275	down
ABCF1 S166	ABCF1 S166	0.281219	124	-0.507	0.254	-0.254	down
ABCF1 S228	ABCF1 S228	0.178613	134	1.42	-0.709	0.709	up
ABCF1 T108	ABCF1 T108	0.0450955	47	-0.636	0.318	-0.318	down
ABL2 S620	ABL2 S620	0.155425	10.3	0.806	-0.403	0.403	up
ABL2 S631	ABL2 S631	0.23748	38.9	0.526	-0.263	0.263	up
ABL2 S820	ABL2 S820	0.165022	12.1	-1.18	0.59	-0.59	down
ABL2 T818	ABL2 T818	0.0746942	25	1.69	-0.846	0.846	up
ABLIM1 S352	ABLIM1 S352	0.119285	0	0.563	-0.282	0.282	up
ABLIM1 S452	ABLIM1 S452	0.0175359	25.4	1.07	-0.533	0.533	up
ABLIM1 S587	ABLIM1 S587	0.0367432	16.5	0.642	-0.321	0.321	up
ACACA S29	ACACA S29	0.0425066	54.4	1.15	-0.574	0.574	up
ACAP2 S378	ACAP2 S378	0.247002	1.85	-0.716	0.358	-0.358	down
ACAP2 S381	ACAP2 S381	0.123123	11.6	1.16	-0.581	0.581	up
ACAP2 S384	ACAP2 S384	0.23649	6.67	0.576	-0.288	0.288	up
ACAP2 T382	ACAP2 T382	0.174914	2.72	1.13	-0.564	0.564	up
ACIN1 S210	ACIN1 S210	0.0570092	2.62	1.81	-0.904	0.904	up
ACIN1 S365	ACIN1 S365	0.0340088	30.2	0.802	-0.401	0.401	up
ACIN1 S478	ACIN1 S478	0.0841724	26.9	3.54	-1.77	1.77	up
ACIN1 S490	ACIN1 S490	0.0966097	62.3	1.01	-0.506	0.506	up
ACIN1 S561	ACIN1 S561	0.0361257	12.7	1.52	-0.76	0.76	up
ACIN1 S655	ACIN1 S655	0.186293	77.6	2.04	-1.02	1.02	up
ACIN1 S657	ACIN1 S657	0.104163	57.6	0.526	-0.263	0.263	up
ACIN1 S895	ACIN1 S895	0.298423	6.19	-2.09	1.04	-1.04	down
ACIN1 S898	ACIN1 S898	0.0331794	61.6	0.917	-0.458	0.458	up
ACIN1 T363	ACIN1 T363	0.210383	0	-0.637	0.318	-0.318	down
ACIN1 T682	ACIN1 T682	0.244436	14.7	-1.03	0.515	-0.515	down
ACLY S481	ACLY S481	0.18959	34.1	-0.549	0.275	-0.275	down
ACSS2 S267	ACSS2 S267	0.178073	20.2	-1.08	0.541	-0.541	down
ACTL6A S233	ACTL6A S233	0.212859	57.9	-1.51	0.754	-0.754	down
ADAM17 S791	ADAM17 S791	0.122598	53.4	-0.566	0.283	-0.283	down
ADARB1 S26	ADARB1 S26	0.117669	57.2	0.995	-0.497	0.497	up
ADD1 S358	ADD1 S358	0.0214982	85.3	0.782	-0.391	0.391	up
ADGRG6 S1189	ADGRG6 S1189	0.13984	13.5	-1.72	0.859	-0.859	down
ADNP S953	ADNP S953	0.0297526	76.9	-1.69	0.843	-0.843	down
ADNP S955	ADNP S955	0.0313656	76.9	-1.85	0.927	-0.927	down
ADSL S12	ADSL S12	0.0589225	1.26	1.4	-0.7	0.7	up
ADSL S15	ADSL S15	0.012952	5.63	-1.28	0.639	-0.639	down
ADSL S9	ADSL S9	0.0946866	40.3	0.542	-0.271	0.271	up
AEBP2 S141	AEBP2 S141	0.134597	29.7	-2.21	1.1	-1.1	down
AEBP2 S206	AEBP2 S206	0.0629736	64.9	-0.896	0.448	-0.448	down
AEBP2 S390	AEBP2 S390	0.0333991	36.2	1.17	-0.583	0.583	up
AFAP1 S277	AFAP1 S277	0.118842	4.38	1.31	-0.656	0.656	up
AFAP1 S668	AFAP1 S668	0.188528	43.9	1.06	-0.528	0.528	up
AFAP1 S679	AFAP1 S679	0.120852	10.9	0.87	-0.435	0.435	up
AFDN S1275	AFDN S1275	0.123265	150	-0.982	0.491	-0.491	down
AFDN S1721	AFDN S1721	0.161878	23	-0.896	0.448	-0.448	down
AFDN S1774	AFDN S1774	0.00859874	4.98	1.73	-0.867	0.867	up
AFDN S1799	AFDN S1799	0.0749989	76.2	-0.533	0.267	-0.267	down
AFF1 S199	AFF1 S199	0.160737	31	1.14	-0.572	0.572	up
AFF1 S212	AFF1 S212	0.148471	21	1.09	-0.543	0.543	up
AFF4 S405	AFF4 S405	0.0715486	0	-0.608	0.304	-0.304	down
AFF4 S491	AFF4 S491	0.0339679	0.901	0.826	-0.413	0.413	up
AFF4 S706	AFF4 S706	0.0839513	58.3	-2.08	1.04	-1.04	down
AGAP1 S422	AGAP1 S422	0.0337506	12.4	1	-0.502	0.502	up
AGAP1 S521	AGAP1 S521	0.249107	66	1.02	-0.511	0.511	up
AGAP2 S927	AGAP2 S927	0.0924878	30.8	1.64	-0.821	0.821	up
AGAP3 S443	AGAP3 S443	0.136555	9.01	0.808	-0.404	0.404	up
AGAP3 S538	AGAP3 S538	0.226493	32.5	-0.611	0.305	-0.305	down
AGFG1 S167	AGFG1 S167	0.0263719	32.1	-1.71	0.854	-0.854	down
AGFG1 T170	AGFG1 T170	0.234839	11.3	-1.43	0.717	-0.717	down
AGFG1 T177	AGFG1 T177	0.00847415	31.3	-2.89	1.45	-1.45	down
AGGF1 S17	AGGF1 S17	0.0081547	4.46	-2.9	1.45	-1.45	down
AGGF1 S3	AGGF1 S3	0.276011	5.25	0.823	-0.411	0.411	up
AHCTF1 S1216	AHCTF1 S1216	0.00454149	10.1	2.49	-1.25	1.25	up
AHCTF1 S1218	AHCTF1 S1218	0.0896439	17.1	1.59	-0.795	0.795	up
AHCTF1 S1222	AHCTF1 S1222	0.0156439	24.1	1.22	-0.612	0.612	up
AHCTF1 S1232	AHCTF1 S1232	0.119958	57.8	-1.09	0.543	-0.543	down
AHCTF1 S1513	AHCTF1 S1513	0.140954	46.6	0.672	-0.336	0.336	up
AHCTF1 S1533	AHCTF1 S1533	0.070115	51.1	2.13	-1.06	1.06	up
AHCTF1 S2065	AHCTF1 S2065	0.00488955	18.6	-2.13	1.07	-1.07	down
AHDC1 S846	AHDC1 S846	0.0716608	15.9	0.888	-0.444	0.444	up
AHI1 S1159	AHI1 S1159	0.1584	1.06	0.931	-0.466	0.466	up
AHNAK2 S280	AHNAK2 S280	0.184413	29.2	0.548	-0.274	0.274	up
AHNAK2 T298	AHNAK2 T298	0.120574	0	0.709	-0.354	0.354	up
AHNAK S135	AHNAK S135	0.145921	105	-0.615	0.308	-0.308	down
AHNAK S3411	AHNAK S3411	0.176356	7.7	-0.546	0.273	-0.273	down
AHNAK S3412	AHNAK S3412	0.124771	8.27	-0.932	0.466	-0.466	down
AHNAK S3426	AHNAK S3426	0.0126444	70.1	-1.33	0.663	-0.663	down
AHNAK S5737	AHNAK S5737	0.0317661	1.56	0.965	-0.483	0.483	up
AHNAK S5739	AHNAK S5739	0.0797777	7.44	-1.24	0.621	-0.621	down
AHNAK S5752	AHNAK S5752	0.11905	68.9	0.576	-0.288	0.288	up
AHNAK T4100	AHNAK T4100	0.00408008	76.2	1.12	-0.558	0.558	up
AHNAK T4564	AHNAK T4564	0.0257301	48.2	0.85	-0.425	0.425	up
AHNAK T4766	AHNAK T4766	0.0720626	67.3	1.12	-0.559	0.559	up
AHNAK T5794	AHNAK T5794	0.0556824	0	-0.789	0.395	-0.395	down
AHNAK T5824	AHNAK T5824	0.0375504	70.1	-1.38	0.691	-0.691	down
AHNAK T5839	AHNAK T5839	0.147261	14.3	-3.14	1.57	-1.57	down
AHNAK T5845	AHNAK T5845	0.052232	1.22	-1.51	0.755	-0.755	down
AJUBA S136	AJUBA S136	0.131257	0	0.85	-0.425	0.425	up
AJUBA S263	AJUBA S263	0.07797	49.9	-0.804	0.402	-0.402	down
AKAP11 S422	AKAP11 S422	0.290627	9.8	0.849	-0.424	0.424	up
AKAP12 S1225	AKAP12 S1225	0.0451205	3.33	-1.44	0.718	-0.718	down
AKAP12 S1395	AKAP12 S1395	0.166108	29	0.714	-0.357	0.357	up
AKAP12 S1457	AKAP12 S1457	0.0456435	0	2.36	-1.18	1.18	up
AKAP12 S1458	AKAP12 S1458	0.0467268	0	2.16	-1.08	1.08	up
AKAP12 S1497	AKAP12 S1497	0.0619065	14.4	-1.48	0.742	-0.742	down
AKAP12 S1674	AKAP12 S1674	0.11225	78.8	-0.517	0.259	-0.259	down
AKAP12 S1691	AKAP12 S1691	0.0350409	93.8	-1.68	0.842	-0.842	down
AKAP12 S1720	AKAP12 S1720	0.190112	0.747	-0.557	0.278	-0.278	down
AKAP12 S20	AKAP12 S20	0.22989	0.409	0.58	-0.29	0.29	up
AKAP12 S248	AKAP12 S248	0.0620893	127	-0.665	0.332	-0.332	down
AKAP12 S283	AKAP12 S283	0.0316172	7.48	-0.947	0.473	-0.473	down
AKAP12 S286	AKAP12 S286	0.191663	11.3	-0.934	0.467	-0.467	down
AKAP12 S33	AKAP12 S33	0.140967	0	-0.876	0.438	-0.438	down
AKAP12 S347	AKAP12 S347	0.035088	150	0.972	-0.486	0.486	up
AKAP12 S371	AKAP12 S371	0.0983435	60.6	-1.15	0.577	-0.577	down
AKAP12 S388	AKAP12 S388	0.0147554	5.71	-2.39	1.2	-1.2	down
AKAP12 S483	AKAP12 S483	0.15036	93.5	0.516	-0.258	0.258	up
AKAP12 S505	AKAP12 S505	0.0100289	13.4	-3.11	1.55	-1.55	down
AKAP12 S557	AKAP12 S557	0.214551	12.8	1.53	-0.765	0.765	up
AKAP12 T1116	AKAP12 T1116	0.103499	18.1	1.79	-0.894	0.894	up
AKAP12 T1760	AKAP12 T1760	0.00786743	109	-1.3	0.651	-0.651	down
AKAP12 T21	AKAP12 T21	0.177828	0	-0.804	0.402	-0.402	down
AKAP12 T477	AKAP12 T477	0.157263	21.8	1.28	-0.642	0.642	up
AKAP12 T548	AKAP12 T548	0.214064	13	-1.17	0.587	-0.587	down
AKAP12 T597	AKAP12 T597	0.0433593	3.28	-2.86	1.43	-1.43	down
AKAP12 T793	AKAP12 T793	0.0996911	6.55	-2.01	1.01	-1.01	down
AKAP13 S1932	AKAP13 S1932	0.268097	23	-1.32	0.658	-0.658	down
AKAP13 S790	AKAP13 S790	0.145165	21.1	1.35	-0.673	0.673	up
AKAP13 T953	AKAP13 T953	0.0367703	6.56	-1.82	0.912	-0.912	down
AKAP2 S778	AKAP2 S778	0.174743	0	0.74	-0.37	0.37	up
AKAP6 T501	AKAP6 T501	0.0367343	55.8	0.943	-0.472	0.472	up
AKAP8L S300	AKAP8L S300	0.0943662	0	-2.18	1.09	-1.09	down
AKAP8L S302	AKAP8L S302	0.0660562	0	-2.3	1.15	-1.15	down
AKAP8L T294	AKAP8L T294	0.149365	0.344	-1.9	0.951	-0.951	down
AKAP8L T308	AKAP8L T308	0.176222	0	-1.88	0.941	-0.941	down
AKAP8 S112	AKAP8 S112	0.277363	82.5	0.575	-0.288	0.288	up
AKT1 S124	AKT1 S124	0.0507795	7.01	-0.608	0.304	-0.304	down
AKT1 S126	AKT1 S126	0.0507795	20.1	-0.608	0.304	-0.304	down
AKT1 S129	AKT1 S129	0.0507795	34.7	-0.608	0.304	-0.304	down
AKT1S1 S211	AKT1S1 S211	0.073755	2.42	-2.44	1.22	-1.22	down
AKT1S1 T198	AKT1S1 T198	0.0890061	1.26	1.47	-0.736	0.736	up
ALDOA S36	ALDOA S36	0.0743975	7.2	0.528	-0.264	0.264	up
ALDOA S39	ALDOA S39	0.259641	2.51	0.523	-0.262	0.262	up
ALG3 S13	ALG3 S13	0.013703	78.8	0.745	-0.373	0.373	up
ALKBH5 S64	ALKBH5 S64	0.0919133	73.3	-1.91	0.956	-0.956	down
ALKBH5 S69	ALKBH5 S69	0.0422333	31.1	-2.67	1.33	-1.33	down
ALK S76	ALK S76	0.289658	67.2	0.723	-0.362	0.362	up
ALK S77	ALK S77	0.147046	67.2	1.3	-0.648	0.648	up
ALS2 S1460	ALS2 S1460	0.0563321	0	-0.917	0.458	-0.458	down
AMBRA1 S1205	AMBRA1 S1205	0.134668	5.19	-1.14	0.568	-0.568	down
AMBRA1 S637	AMBRA1 S637	0.259725	3.38	1	-0.501	0.501	up
AMBRA1 S639	AMBRA1 S639	0.0271555	38.3	-1.43	0.713	-0.713	down
AMFR S516	AMFR S516	0.241672	4.7	-0.634	0.317	-0.317	down
ANAPC1 S355	ANAPC1 S355	0.202338	80.9	-0.814	0.407	-0.407	down
ANAPC1 S362	ANAPC1 S362	0.263982	17.5	0.674	-0.337	0.337	up
ANAPC2 S534	ANAPC2 S534	0.250074	16.6	-0.549	0.274	-0.274	down
ANAPC4 S777	ANAPC4 S777	0.0873549	51.5	1.61	-0.804	0.804	up
ANAPC4 S779	ANAPC4 S779	0.0535199	51.5	-0.78	0.39	-0.39	down
ANK3 S959	ANK3 S959	0.00574493	38.5	1.75	-0.877	0.877	up
ANKHD1 S1591	ANKHD1 S1591	0.006047	7.68	1.57	-0.787	0.787	up
ANKHD1 S1598	ANKHD1 S1598	0.0061802	0	-0.972	0.486	-0.486	down
ANKRD11 S1990	ANKRD11 S1990	0.0246049	48.2	-1.74	0.869	-0.869	down
ANKRD11 S2374	ANKRD11 S2374	0.257458	41	0.818	-0.409	0.409	up
ANKRD17 S2042	ANKRD17 S2042	0.0824736	6.11	-0.957	0.479	-0.479	down
ANKRD17 S2059	ANKRD17 S2059	0.12758	109	-1.43	0.714	-0.714	down
ANKRD18B S430	ANKRD18B S430	0.100442	0	-0.775	0.388	-0.388	down
ANKRD27 S962	ANKRD27 S962	0.168682	35.8	1.01	-0.505	0.505	up
ANKRD40 T199	ANKRD40 T199	0.0961219	25	-0.742	0.371	-0.371	down
ANKRD50 S1162	ANKRD50 S1162	0.193665	0	0.737	-0.369	0.369	up
ANKRD50 S1183	ANKRD50 S1183	0.108927	25.5	0.623	-0.311	0.311	up
ANKRD50 T1158	ANKRD50 T1158	0.123572	0	-0.789	0.395	-0.395	down
ANKS1A S647	ANKS1A S647	0.0998406	51.8	-0.633	0.317	-0.317	down
ANKS1A T318	ANKS1A T318	0.185743	98.4	-0.988	0.494	-0.494	down
ANLN S182	ANLN S182	0.117469	71.6	-0.776	0.388	-0.388	down
ANLN S323	ANLN S323	0.136189	84.8	-1.39	0.694	-0.694	down
ANLN S54	ANLN S54	0.00548758	48.6	-1.93	0.963	-0.963	down
ANLN T194	ANLN T194	0.0398084	15.9	-2.58	1.29	-1.29	down
ANLN T364	ANLN T364	0.106839	21.6	-1.56	0.778	-0.778	down
ANO6 S256	ANO6 S256	0.113364	65.5	1.47	-0.736	0.736	up
ANXA1 S37	ANXA1 S37	0.0348953	20.6	-2.29	1.14	-1.14	down
AP1M1 T154	AP1M1 T154	0.0592652	30.3	-1.13	0.567	-0.567	down
AP2A1 S652	AP2A1 S652	0.254707	0	0.661	-0.331	0.331	up
AP3B1 S276	AP3B1 S276	0.058631	122	0.611	-0.306	0.306	up
AP3D1 S658	AP3D1 S658	0.0725412	96.7	0.836	-0.418	0.418	up
AP3D1 S829	AP3D1 S829	0.0414717	14.8	2.2	-1.1	1.1	up
AP3D1 T826	AP3D1 T826	0.0299882	0	-0.909	0.455	-0.455	down
APBB2 S336	APBB2 S336	0.172998	0	0.699	-0.35	0.35	up
APCDD1 S468	APCDD1 S468	0.234608	10.3	1.01	-0.505	0.505	up
APC S1774	APC S1774	0.135684	5.46	-0.66	0.33	-0.33	down
APC S2283	APC S2283	0.240569	58.2	-0.542	0.271	-0.271	down
APC S744	APC S744	0.00549657	30.5	-1.39	0.697	-0.697	down
APIP S87	APIP S87	0.0659053	18.8	0.634	-0.317	0.317	up
APMAP T19	APMAP T19	0.259485	40.7	-0.714	0.357	-0.357	down
ARAF S172	ARAF S172	0.128069	16.2	1.08	-0.539	0.539	up
ARAF S186	ARAF S186	0.218232	6.26	0.868	-0.434	0.434	up
AREL1 S327	AREL1 S327	0.18656	6.49	1.08	-0.54	0.54	up
AREL1 S337	AREL1 S337	0.152742	19.7	-0.635	0.317	-0.317	down
ARFGAP2 S140	ARFGAP2 S140	0.249601	2.28	-1.04	0.52	-0.52	down
ARFGAP2 S146	ARFGAP2 S146	0.197577	20.9	-1.81	0.906	-0.906	down
ARFGAP2 S240	ARFGAP2 S240	0.243868	20.3	0.663	-0.332	0.332	up
ARFGEF1 S1569	ARFGEF1 S1569	0.237524	56.8	0.539	-0.269	0.269	up
ARFGEF2 S1511	ARFGEF2 S1511	0.282124	20.3	1.61	-0.805	0.805	up
ARFGEF2 S1514	ARFGEF2 S1514	0.235397	6.77	1.69	-0.843	0.843	up
ARFGEF2 S218	ARFGEF2 S218	0.273103	33.2	1.81	-0.906	0.906	up
ARFIP1 S36	ARFIP1 S36	0.0818425	17.6	-1.36	0.681	-0.681	down
ARFIP1 S39	ARFIP1 S39	0.0186594	15.3	-3.7	1.85	-1.85	down
ARHGAP10 S589	ARHGAP10 S589	0.0693293	4.65	1.19	-0.595	0.595	up
ARHGAP10 S591	ARHGAP10 S591	0.201604	17.4	-1.27	0.635	-0.635	down
ARHGAP11A T508	ARHGAP11A T508	0.139936	34.4	-1.16	0.579	-0.579	down
ARHGAP12 S176	ARHGAP12 S176	0.0429552	0	-0.973	0.486	-0.486	down
ARHGAP12 S201	ARHGAP12 S201	0.0167644	25.7	-2.23	1.12	-1.12	down
ARHGAP12 S213	ARHGAP12 S213	0.0643916	31.7	-0.84	0.42	-0.42	down
ARHGAP12 S215	ARHGAP12 S215	0.181526	31.7	-0.606	0.303	-0.303	down
ARHGAP12 S240	ARHGAP12 S240	0.0700623	48.5	-0.649	0.325	-0.325	down
ARHGAP12 S448	ARHGAP12 S448	0.26656	0.351	0.665	-0.333	0.333	up
ARHGAP12 S450	ARHGAP12 S450	0.121746	1.04	-1.19	0.593	-0.593	down
ARHGAP12 S592	ARHGAP12 S592	0.145319	73.1	0.553	-0.276	0.276	up
ARHGAP12 T174	ARHGAP12 T174	0.0977838	0	-0.716	0.358	-0.358	down
ARHGAP12 T224	ARHGAP12 T224	0.0450113	0.433	0.893	-0.447	0.447	up
ARHGAP12 T230	ARHGAP12 T230	0.00517867	0.922	3.25	-1.63	1.63	up
ARHGAP12 T231	ARHGAP12 T231	0.0226099	15.2	-1.17	0.587	-0.587	down
ARHGAP12 Y243	ARHGAP12 Y243	0.0437074	56.4	-1.85	0.927	-0.927	down
ARHGAP17 S161	ARHGAP17 S161	0.0801365	0	-1.37	0.684	-0.684	down
ARHGAP17 S570	ARHGAP17 S570	0.244535	0.244	1.32	-0.659	0.659	up
ARHGAP17 S674	ARHGAP17 S674	0.169275	15.2	-1.49	0.743	-0.743	down
ARHGAP1 S47	ARHGAP1 S47	0.115964	2.56	1.15	-0.575	0.575	up
ARHGAP21 S880	ARHGAP21 S880	0.0126658	21.7	-1.8	0.901	-0.901	down
ARHGAP21 S923	ARHGAP21 S923	0.184457	24	1.09	-0.546	0.546	up
ARHGAP23 S623	ARHGAP23 S623	0.0243998	10.1	-1.55	0.775	-0.775	down
ARHGAP26 S589	ARHGAP26 S589	0.127047	0	0.864	-0.432	0.432	up
ARHGAP29 S1143	ARHGAP29 S1143	0.0402837	2.02	1.38	-0.688	0.688	up
ARHGAP29 S1146	ARHGAP29 S1146	0.0577811	5.24	1.08	-0.541	0.541	up
ARHGAP29 S179	ARHGAP29 S179	0.120112	17.4	0.718	-0.359	0.359	up
ARHGAP29 S182	ARHGAP29 S182	0.0508892	6.3	1.57	-0.785	0.785	up
ARHGAP29 S356	ARHGAP29 S356	0.0491783	5.8	-3.06	1.53	-1.53	down
ARHGAP29 S357	ARHGAP29 S357	0.0420322	7.63	-2.3	1.15	-1.15	down
ARHGAP29 S499	ARHGAP29 S499	0.03355	104	-0.711	0.356	-0.356	down
ARHGAP29 S519	ARHGAP29 S519	0.270101	14.3	-0.754	0.377	-0.377	down
ARHGAP29 S557	ARHGAP29 S557	0.0229396	2.83	-1.79	0.897	-0.897	down
ARHGAP29 S929	ARHGAP29 S929	0.199032	0	0.616	-0.308	0.308	up
ARHGAP29 S930	ARHGAP29 S930	0.0944624	17.2	-2.07	1.03	-1.03	down
ARHGAP29 S949	ARHGAP29 S949	0.298423	31.7	1.13	-0.567	0.567	up
ARHGAP32 S682	ARHGAP32 S682	0.061242	29.4	-0.946	0.473	-0.473	down
ARHGAP32 S709	ARHGAP32 S709	0.134238	4.48	-1.37	0.683	-0.683	down
ARHGAP35 S1176	ARHGAP35 S1176	0.296006	6.49	-1.12	0.56	-0.56	down
ARHGAP35 T771	ARHGAP35 T771	0.161751	0	0.851	-0.426	0.426	up
ARHGAP39 S604	ARHGAP39 S604	0.00941038	138	1.92	-0.959	0.959	up
ARHGAP4 S860	ARHGAP4 S860	0.0662723	78.8	-0.98	0.49	-0.49	down
ARHGAP5 T1171	ARHGAP5 T1171	0.0584217	2.39	0.865	-0.432	0.432	up
ARHGEF10 S1282	ARHGEF10 S1282	0.17373	0.0114	0.942	-0.471	0.471	up
ARHGEF10 S379	ARHGEF10 S379	0.0137609	67	1.97	-0.986	0.986	up
ARHGEF11 S1295	ARHGEF11 S1295	0.00418038	0	-1.74	0.872	-0.872	down
ARHGEF11 S1457	ARHGEF11 S1457	0.0670152	16.8	-0.74	0.37	-0.37	down
ARHGEF11 S1458	ARHGEF11 S1458	0.0670152	16.8	-0.74	0.37	-0.37	down
ARHGEF11 S245	ARHGEF11 S245	0.131434	17.3	1.23	-0.617	0.617	up
ARHGEF11 S35	ARHGEF11 S35	0.0407088	20.6	1.53	-0.763	0.763	up
ARHGEF12 S304	ARHGEF12 S304	0.0469454	0	1.1	-0.549	0.549	up
ARHGEF12 S309	ARHGEF12 S309	0.106651	31.8	1.64	-0.819	0.819	up
ARHGEF12 S341	ARHGEF12 S341	0.106002	5.13	1.24	-0.621	0.621	up
ARHGEF12 T189	ARHGEF12 T189	0.0133762	0.616	-1.18	0.588	-0.588	down
ARHGEF12 T736	ARHGEF12 T736	0.00564288	43.7	-1.75	0.877	-0.877	down
ARHGEF16 S208	ARHGEF16 S208	0.0863291	95.8	-0.661	0.331	-0.331	down
ARHGEF16 S227	ARHGEF16 S227	0.0220278	5.78	2.16	-1.08	1.08	up
ARHGEF16 S230	ARHGEF16 S230	0.00585378	37.3	1.41	-0.707	0.707	up
ARHGEF16 S576	ARHGEF16 S576	0.179848	1.57	-1.25	0.623	-0.623	down
ARHGEF16 S6	ARHGEF16 S6	0.0511346	33.1	0.819	-0.41	0.41	up
ARHGEF16 S8	ARHGEF16 S8	0.00789315	10.2	2.12	-1.06	1.06	up
ARHGEF17 S142	ARHGEF17 S142	0.167064	19.1	0.829	-0.414	0.414	up
ARHGEF17 S145	ARHGEF17 S145	0.230766	0	0.514	-0.257	0.257	up
ARHGEF17 S147	ARHGEF17 S147	0.253797	8.38	0.528	-0.264	0.264	up
ARHGEF1 S863	ARHGEF1 S863	0.0493341	95.9	0.677	-0.338	0.338	up
ARHGEF2 S151	ARHGEF2 S151	0.121449	26.3	1.84	-0.919	0.919	up
ARHGEF2 S174	ARHGEF2 S174	0.0540864	14.3	-0.818	0.409	-0.409	down
ARHGEF2 S932	ARHGEF2 S932	0.190462	110	-0.8	0.4	-0.4	down
ARHGEF2 S956	ARHGEF2 S956	0.147944	68.5	-1.41	0.707	-0.707	down
ARHGEF7 S694	ARHGEF7 S694	0.00781833	56.7	1.63	-0.816	0.816	up
ARID1A S1184	ARID1A S1184	0.0665854	8.27	0.986	-0.493	0.493	up
ARID1A S1755	ARID1A S1755	0.219782	0	-1.12	0.561	-0.561	down
ARID1A S1944	ARID1A S1944	0.125927	37.1	0.749	-0.374	0.374	up
ARID3A S77	ARID3A S77	0.0386788	44.4	-1.49	0.743	-0.743	down
ARID3A S88	ARID3A S88	0.0288195	44.4	-1.3	0.652	-0.652	down
ARID4A S864	ARID4A S864	0.158899	7.4	-0.808	0.404	-0.404	down
ARID4B S778	ARID4B S778	0.264771	14.9	-1.18	0.592	-0.592	down
ARID4B S790	ARID4B S790	0.142338	59.9	-0.909	0.455	-0.455	down
ARID4B T793	ARID4B T793	0.142338	58.9	-0.909	0.455	-0.455	down
ARL6IP4 T232	ARL6IP4 T232	0.250813	0	0.509	-0.254	0.254	up
ARNTL S43	ARNTL S43	0.0442728	0	0.765	-0.382	0.382	up
ARPC1B S311	ARPC1B S311	0.177413	1.44	1.56	-0.778	0.778	up
ARPC1B T315	ARPC1B T315	0.0855767	4.7	1.75	-0.875	0.875	up
ARPP19 S23	ARPP19 S23	0.0848306	24.9	-1.94	0.97	-0.97	down
ARPP21 S282	ARPP21 S282	0.102276	19.4	-1.21	0.606	-0.606	down
ARRB1 S412	ARRB1 S412	0.0487137	39.1	-1.04	0.519	-0.519	down
ASAP1 S726	ASAP1 S726	0.229518	43.5	1.07	-0.535	0.535	up
ASCC3 S2195	ASCC3 S2195	0.221429	19.1	1.1	-0.549	0.549	up
ASF1A S166	ASF1A S166	0.0795749	5.93	-1.77	0.885	-0.885	down
ASF1A S172	ASF1A S172	0.133006	0	0.678	-0.339	0.339	up
ASH1L S1162	ASH1L S1162	0.279259	36.1	-0.609	0.304	-0.304	down
ASH1L S1170	ASH1L S1170	0.279259	30.9	-0.609	0.304	-0.304	down
ASH1L S1671	ASH1L S1671	0.261227	3.83	0.564	-0.282	0.282	up
ASMTL S19	ASMTL S19	0.105956	5.45	0.873	-0.436	0.436	up
ASXL1 S503	ASXL1 S503	0.182341	0	0.73	-0.365	0.365	up
ASXL2 S524	ASXL2 S524	0.0155707	3.74	0.996	-0.498	0.498	up
ASXL2 S571	ASXL2 S571	0.236828	4.53	0.781	-0.39	0.39	up
ATAD1 T318	ATAD1 T318	0.251974	8.6	1.37	-0.685	0.685	up
ATAD2 S1221	ATAD2 S1221	0.156987	4.79	1.48	-0.74	0.74	up
ATAD2 S1302	ATAD2 S1302	0.03162	138	1.1	-0.552	0.552	up
ATAD2 S323	ATAD2 S323	0.127865	28.6	1.23	-0.617	0.617	up
ATAD2 S327	ATAD2 S327	0.0853274	60.7	-2.39	1.2	-1.2	down
ATAD2 S60	ATAD2 S60	0.13723	0	-0.726	0.363	-0.363	down
ATAD2 S88	ATAD2 S88	0.270449	6.71	-0.772	0.386	-0.386	down
ATAD2 T1208	ATAD2 T1208	0.146032	0.345	-0.567	0.284	-0.284	down
ATF2 S307	ATF2 S307	0.0826926	5.58	1.81	-0.906	0.906	up
ATF2 S314	ATF2 S314	0.0706008	9.37	-1.65	0.824	-0.824	down
ATF2 T332	ATF2 T332	0.0575058	1.23	-0.772	0.386	-0.386	down
ATF7IP S477	ATF7IP S477	0.116559	9.97	-1.44	0.722	-0.722	down
ATF7IP S557	ATF7IP S557	0.0425162	4.67	-2.81	1.41	-1.41	down
ATF7IP S673	ATF7IP S673	0.0218537	72.4	-1.73	0.867	-0.867	down
ATG2B S1582	ATG2B S1582	0.276815	2.27	-1.18	0.589	-0.589	down
ATG9A S18	ATG9A S18	0.0508665	18.1	1.44	-0.718	0.718	up
ATG9A S735	ATG9A S735	0.00468857	74.4	2.74	-1.37	1.37	up
ATL3 S535	ATL3 S535	0.0516017	47	1.56	-0.782	0.782	up
ATN1 S34	ATN1 S34	0.0770957	54.7	1.13	-0.566	0.566	up
ATN1 S661	ATN1 S661	0.108198	17.8	1.21	-0.605	0.605	up
ATN1 S739	ATN1 S739	0.0230686	8.35	-2.45	1.23	-1.23	down
ATN1 S748	ATN1 S748	0.205179	34	-1.59	0.793	-0.793	down
ATP13A3 S817	ATP13A3 S817	0.0562043	128	-0.54	0.27	-0.27	down
ATP1A1 S16	ATP1A1 S16	0.0519509	127	-0.548	0.274	-0.274	down
ATP2B1 S1177	ATP2B1 S1177	0.0140151	0	-2.63	1.31	-1.31	down
ATP2B1 S1178	ATP2B1 S1178	0.0148101	0	-2.72	1.36	-1.36	down
ATP2B1 S1216	ATP2B1 S1216	0.124342	8.9	-1.14	0.572	-0.572	down
ATP2B1 S17	ATP2B1 S17	0.0210568	52.8	-0.976	0.488	-0.488	down
ATP2B1 T1203	ATP2B1 T1203	0.0208123	71.1	-1.57	0.785	-0.785	down
ATRIP S230	ATRIP S230	0.226282	1.85	0.715	-0.357	0.357	up
ATR S1278	ATR S1278	0.0234635	0	1.12	-0.559	0.559	up
ATR S1893	ATR S1893	0.0281493	49.4	0.888	-0.444	0.444	up
ATR S435	ATR S435	0.0147006	19.6	1.04	-0.52	0.52	up
ATR T1279	ATR T1279	0.0733172	0	0.879	-0.439	0.439	up
ATR T1890	ATR T1890	0.0281493	49.4	0.888	-0.444	0.444	up
ATRX S1012	ATRX S1012	0.255393	0.522	-0.726	0.363	-0.363	down
ATRX S1013	ATRX S1013	0.0599965	0.522	-1.01	0.503	-0.503	down
ATRX S1244	ATRX S1244	0.127103	16.1	3.1	-1.55	1.55	up
ATRX S25	ATRX S25	0.0338541	17.4	-1.82	0.912	-0.912	down
ATRX S26	ATRX S26	0.0186634	17.4	-2.12	1.06	-1.06	down
ATRX S29	ATRX S29	0.0137821	11.1	-1.84	0.918	-0.918	down
ATRX S33	ATRX S33	0.244347	7	-1.1	0.548	-0.548	down
ATRX S34	ATRX S34	0.102414	6.64	-1.75	0.873	-0.873	down
ATRX S596	ATRX S596	0.238749	0	-0.661	0.331	-0.331	down
ATRX S675	ATRX S675	0.00803814	32	1.9	-0.949	0.949	up
ATRX S677	ATRX S677	0.0107296	41.6	1.56	-0.778	0.778	up
ATRX S704	ATRX S704	0.211333	10.9	1.01	-0.503	0.503	up
ATRX S731	ATRX S731	0.154351	6.45	-1.19	0.596	-0.596	down
ATRX S889	ATRX S889	0.203284	6.44	-0.9	0.45	-0.45	down
ATRX T1346	ATRX T1346	0.0253706	1.69	1.9	-0.948	0.948	up
ATRX T724	ATRX T724	0.113421	9	-0.872	0.436	-0.436	down
ATR Y1894	ATR Y1894	0.0281493	49.4	0.888	-0.444	0.444	up
ATXN1L S361	ATXN1L S361	0.299375	34.3	0.671	-0.335	0.335	up
ATXN2L S339	ATXN2L S339	0.156138	47.3	-2.43	1.21	-1.21	down
ATXN2L S594	ATXN2L S594	0.0988678	19	-0.654	0.327	-0.327	down
ATXN2L S602	ATXN2L S602	0.200156	3.75	1.65	-0.824	0.824	up
ATXN2L S630	ATXN2L S630	0.0368019	1.47	-0.9	0.45	-0.45	down
ATXN2L S634	ATXN2L S634	0.259174	6.67	0.605	-0.302	0.302	up
ATXN2L S680	ATXN2L S680	0.241203	14.8	-2.29	1.14	-1.14	down
ATXN2L T683	ATXN2L T683	0.186494	4.58	-1.34	0.669	-0.669	down
ATXN2 S466	ATXN2 S466	0.0109589	72.2	-1.45	0.723	-0.723	down
ATXN2 S772	ATXN2 S772	0.121573	15.7	-0.514	0.257	-0.257	down
ATXN2 S784	ATXN2 S784	0.015855	69.6	-1.98	0.992	-0.992	down
ATXN2 S861	ATXN2 S861	0.00768036	7.25	-1.42	0.71	-0.71	down
ATXN2 S865	ATXN2 S865	0.221392	15.1	-1.4	0.698	-0.698	down
ATXN2 S889	ATXN2 S889	0.193215	5.23	-0.77	0.385	-0.385	down
ATXN7 S840	ATXN7 S840	0.0773835	7.35	-0.802	0.401	-0.401	down
ATXN7 S843	ATXN7 S843	0.196189	0	-0.566	0.283	-0.283	down
AUP1 S358	AUP1 S358	0.209441	0	-0.577	0.289	-0.289	down
AXIN2 S576	AXIN2 S576	0.0639718	1.6	0.912	-0.456	0.456	up
B3GNT8 S267	B3GNT8 S267	0.00830588	71.7	-1.07	0.536	-0.536	down
BABAM1 T10	BABAM1 T10	0.0656199	6.96	-1.44	0.718	-0.718	down
BACH1 S445	BACH1 S445	0.077	61	-1.48	0.738	-0.738	down
BAD S99	BAD S99	0.00487125	89.3	2.28	-1.14	1.14	up
BAG3 S180	BAG3 S180	0.237929	1.56	0.622	-0.311	0.311	up
BAG3 S195	BAG3 S195	0.0440664	14.4	1.74	-0.872	0.872	up
BAG3 S284	BAG3 S284	0.0462849	0	-0.949	0.475	-0.475	down
BAG3 T285	BAG3 T285	0.0269059	17.4	-1.65	0.825	-0.825	down
BAG6 S964	BAG6 S964	0.0850591	50.9	1.66	-0.829	0.829	up
BAHD1 S184	BAHD1 S184	0.220156	70.6	-0.976	0.488	-0.488	down
BAIAP2L1 S331	BAIAP2L1 S331	0.1352	32.4	-1.05	0.525	-0.525	down
BAIAP2 S259	BAIAP2 S259	0.231038	2.77	1.09	-0.545	0.545	up
BAIAP2 S325	BAIAP2 S325	0.0412703	70.9	3.23	-1.61	1.61	up
BAIAP2 S336	BAIAP2 S336	0.00590825	46.7	-1.45	0.726	-0.726	down
BAIAP2 S366	BAIAP2 S366	0.00752466	32.2	-1.09	0.544	-0.544	down
BAIAP2 S452	BAIAP2 S452	0.0523794	0	0.774	-0.387	0.387	up
BAIAP2 T340	BAIAP2 T340	0.0192166	22.9	-1.36	0.682	-0.682	down
BAIAP2 T360	BAIAP2 T360	0.0195926	26.8	-1.56	0.779	-0.779	down
BAIAP2 T455	BAIAP2 T455	0.0734946	0.375	0.949	-0.475	0.475	up
BAP18 S35	BAP18 S35	0.148688	0	0.827	-0.414	0.414	up
BAP18 S36	BAP18 S36	0.0302793	0	1.01	-0.503	0.503	up
BAP1 S325	BAP1 S325	0.10379	2.2	-2.01	1	-1	down
BAP1 S520	BAP1 S520	0.148381	0	0.723	-0.362	0.362	up
BAP1 S582	BAP1 S582	0.221883	0.563	0.664	-0.332	0.332	up
BAP1 S583	BAP1 S583	0.115427	14	1.49	-0.743	0.743	up
BAP1 S595	BAP1 S595	0.0343737	1.16	0.744	-0.372	0.372	up
BAP1 S597	BAP1 S597	0.0809286	9.74	1.32	-0.66	0.66	up
BARGIN S262	BARGIN S262	0.0809486	31.2	-2.41	1.2	-1.2	down
BAZ1A S1546	BAZ1A S1546	0.0389282	1.6	-2.1	1.05	-1.05	down
BAZ1A T1547	BAZ1A T1547	0.0312312	6.38	-1.17	0.587	-0.587	down
BAZ1A T731	BAZ1A T731	0.0266538	66	-1.01	0.507	-0.507	down
BAZ1B S160	BAZ1B S160	0.058711	0	2.93	-1.47	1.47	up
BAZ1B S359	BAZ1B S359	0.199789	1.78	0.654	-0.327	0.327	up
BAZ1B S705	BAZ1B S705	0.100361	9.63	-2.52	1.26	-1.26	down
BAZ1B S708	BAZ1B S708	0.0205985	5.5	-3.48	1.74	-1.74	down
BAZ1B S947	BAZ1B S947	0.00598562	18.6	-1.3	0.648	-0.648	down
BAZ1B T710	BAZ1B T710	0.208957	4.41	-2.05	1.03	-1.03	down
BAZ2A S134	BAZ2A S134	0.140257	7.53	-1.1	0.551	-0.551	down
BAZ2A S135	BAZ2A S135	0.052865	26.2	2.26	-1.13	1.13	up
BBX S159	BBX S159	0.0472646	27.2	1.32	-0.661	0.661	up
BCCIP S42	BCCIP S42	0.0661136	127	-0.597	0.298	-0.298	down
BCKDHA T338	BCKDHA T338	0.297061	0	-0.56	0.28	-0.28	down
BCL10 S138	BCL10 S138	0.022155	69.3	0.814	-0.407	0.407	up
BCL2L12 S242	BCL2L12 S242	0.196829	23.7	0.82	-0.41	0.41	up
BCL7B S112	BCL7B S112	0.0472799	5.55	-2.13	1.07	-1.07	down
BCL7B S114	BCL7B S114	0.184912	6.82	1.63	-0.814	0.814	up
BCL9L S938	BCL9L S938	0.165733	1.15	-1.05	0.527	-0.527	down
BCL9 S104	BCL9 S104	0.0227748	47.5	0.839	-0.419	0.419	up
BCL9 T115	BCL9 T115	0.100936	47	1.87	-0.934	0.934	up
BCLAF1 S183	BCLAF1 S183	0.0246385	64.4	-2.91	1.46	-1.46	down
BCLAF1 S198	BCLAF1 S198	0.00607599	23.8	-1.63	0.815	-0.815	down
BCLAF1 S230	BCLAF1 S230	0.262921	22.5	0.776	-0.388	0.388	up
BCLAF1 S262	BCLAF1 S262	0.212705	1.16	-1.4	0.702	-0.702	down
BCLAF1 S264	BCLAF1 S264	0.0616032	7.72	-2.45	1.22	-1.22	down
BCLAF1 S285	BCLAF1 S285	0.015771	27.9	0.817	-0.408	0.408	up
BCLAF1 S287	BCLAF1 S287	0.175479	8.98	-1.26	0.632	-0.632	down
BCLAF1 S290	BCLAF1 S290	0.0311234	54.8	-0.767	0.384	-0.384	down
BCLAF1 S385	BCLAF1 S385	0.141354	33.5	-2.1	1.05	-1.05	down
BCLAF1 S397	BCLAF1 S397	0.0852427	153	0.694	-0.347	0.347	up
BCLAF1 S512	BCLAF1 S512	0.0506874	98.8	-0.736	0.368	-0.368	down
BCLAF1 S531	BCLAF1 S531	0.0139784	65.4	-3.55	1.78	-1.78	down
BCLAF1 T257	BCLAF1 T257	0.270875	53.8	-0.794	0.397	-0.397	down
BCLAF1 T402	BCLAF1 T402	0.149513	27.9	-1.5	0.749	-0.749	down
BCR S459	BCR S459	0.053494	30	-1.37	0.686	-0.686	down
BICD1 S610	BICD1 S610	0.185438	5.13	0.779	-0.39	0.39	up
BICD1 S804	BICD1 S804	0.276722	48.5	0.669	-0.335	0.335	up
BICRAL S675	BICRAL S675	0.256975	5.04	-0.719	0.359	-0.359	down
BIRC6 S473	BIRC6 S473	0.0727953	53.5	-1.44	0.719	-0.719	down
BIRC6 S480	BIRC6 S480	0.199428	37.7	-0.517	0.259	-0.259	down
BLM S328	BLM S328	0.134284	16.4	-1.38	0.688	-0.688	down
BLM T327	BLM T327	0.10081	0	-0.893	0.446	-0.446	down
BMP2K S1107	BMP2K S1107	0.0796186	26.8	-0.951	0.476	-0.476	down
BMS1 S552	BMS1 S552	0.0953119	142	-0.764	0.382	-0.382	down
BNIP2 Y118	BNIP2 Y118	0.203991	0.59	0.636	-0.318	0.318	up
BNIP3 S151	BNIP3 S151	0.00854684	25.8	1.73	-0.864	0.864	up
BOD1L1 S1077	BOD1L1 S1077	0.0802597	27.5	0.674	-0.337	0.337	up
BOD1L1 S2779	BOD1L1 S2779	0.185287	25.4	-1.15	0.573	-0.573	down
BOD1L1 S2780	BOD1L1 S2780	0.13505	25.4	-1.5	0.748	-0.748	down
BOD1L1 S2986	BOD1L1 S2986	0.154353	56.6	-1.48	0.74	-0.74	down
BOD1L1 S538	BOD1L1 S538	0.0103237	7.49	2.11	-1.05	1.05	up
BOD1L1 S635	BOD1L1 S635	0.0981867	12.2	1.34	-0.671	0.671	up
BOD1L1 T2956	BOD1L1 T2956	0.041426	0	1.04	-0.522	0.522	up
BPIFB4 S509	BPIFB4 S509	0.138217	50.4	-1.07	0.534	-0.534	down
BPTF S1300	BPTF S1300	0.196031	21.2	0.589	-0.295	0.295	up
BPTF S1310	BPTF S1310	0.0122116	105	1.03	-0.515	0.515	up
BPTF S1616	BPTF S1616	0.103191	5.73	-1.5	0.749	-0.749	down
BPTF S1617	BPTF S1617	0.0806723	0	-0.782	0.391	-0.391	down
BRAF S364	BRAF S364	0.0178272	0	1.16	-0.582	0.582	up
BRAF S446	BRAF S446	0.153492	6.15	-1.63	0.817	-0.817	down
BRAF S447	BRAF S447	0.0695904	1.12	-1.52	0.761	-0.761	down
BRAP S117	BRAP S117	0.079887	22	2.86	-1.43	1.43	up
BRAT1 S573	BRAT1 S573	0.108572	0	-0.708	0.354	-0.354	down
BRCA1 S1189	BRCA1 S1189	0.150451	20	-0.531	0.266	-0.266	down
BRCA1 S1191	BRCA1 S1191	0.145319	20	-0.596	0.298	-0.298	down
BRCA1 S398	BRCA1 S398	0.298864	36	-0.961	0.48	-0.48	down
BRD1 S18	BRD1 S18	0.0995175	8.46	-0.847	0.424	-0.424	down
BRD1 S25	BRD1 S25	0.131441	8.81	-0.879	0.44	-0.44	down
BRD1 S803	BRD1 S803	0.11523	0	-1.03	0.515	-0.515	down
BRD2 S305	BRD2 S305	0.0677764	0.893	1.94	-0.971	0.971	up
BRD2 S320	BRD2 S320	0.0471621	97.6	1.48	-0.738	0.738	up
BRD4 S1117	BRD4 S1117	0.0253861	75	0.794	-0.397	0.397	up
BRD4 S601	BRD4 S601	0.00562394	11.9	-2.76	1.38	-1.38	down
BRD7 S289	BRD7 S289	0.0230218	30.5	-2	0.998	-0.998	down
BRD9 S56	BRD9 S56	0.0970476	31.9	-1.63	0.816	-0.816	down
BRD9 T103	BRD9 T103	0.0256947	131	-1.37	0.686	-0.686	down
BRPF1 S460	BRPF1 S460	0.265326	81.5	0.624	-0.312	0.312	up
BRPF1 T858	BRPF1 T858	0.0207629	56.2	-0.934	0.467	-0.467	down
BRWD3 S702	BRWD3 S702	0.268124	44	0.671	-0.335	0.335	up
BSG S362	BSG S362	0.0770938	83.2	0.501	-0.25	0.25	up
BSG S367	BSG S367	0.176305	2.27	-1.58	0.79	-0.79	down
BSG S368	BSG S368	0.0300022	6.91	-2.8	1.4	-1.4	down
BUD13 S139	BUD13 S139	0.186528	78.5	0.662	-0.331	0.331	up
BUD13 S197	BUD13 S197	0.00941929	48.5	0.881	-0.441	0.441	up
BUD13 S201	BUD13 S201	0.0107807	48.5	0.849	-0.424	0.424	up
BUD13 S222	BUD13 S222	0.10923	52.9	-1.31	0.657	-0.657	down
BUD13 S226	BUD13 S226	0.114568	52.9	-1.55	0.773	-0.773	down
BUD13 S239	BUD13 S239	0.205451	0	0.726	-0.363	0.363	up
BUD13 S240	BUD13 S240	0.279146	0	-0.557	0.278	-0.278	down
BUD13 S358	BUD13 S358	0.249785	16.1	-1.03	0.514	-0.514	down
BZW1 S411	BZW1 S411	0.28733	45.8	0.628	-0.314	0.314	up
C11orf84 S148	C11orf84 S148	0.111368	61.6	0.592	-0.296	0.296	up
C11orf84 S152	C11orf84 S152	0.18307	24	1.76	-0.88	0.88	up
C11orf84 S154	C11orf84 S154	0.209201	1.7	-1.56	0.78	-0.78	down
C11orf84 T49	C11orf84 T49	0.049746	45.7	2.98	-1.49	1.49	up
C12orf43 S179	C12orf43 S179	0.0589609	25.7	-0.547	0.273	-0.273	down
C12orf43 T182	C12orf43 T182	0.113201	2.27	1.53	-0.765	0.765	up
C16orf72 S167	C16orf72 S167	0.0841743	88.9	-0.7	0.35	-0.35	down
C17orf75 S18	C17orf75 S18	0.0399451	20.8	0.837	-0.419	0.419	up
C18orf25 S145	C18orf25 S145	0.0991303	23.7	-0.571	0.286	-0.286	down
C18orf25 S147	C18orf25 S147	0.00800748	27.5	-2.49	1.24	-1.24	down
C18orf25 S69	C18orf25 S69	0.0138884	24.2	-1.34	0.668	-0.668	down
C18orf25 S73	C18orf25 S73	0.234482	18	-0.741	0.37	-0.37	down
C1orf198 S175	C1orf198 S175	0.190465	10.6	0.757	-0.379	0.379	up
C1orf226 S223	C1orf226 S223	0.280269	42.9	-0.732	0.366	-0.366	down
C2CD2L S466	C2CD2L S466	0.0598613	0	0.806	-0.403	0.403	up
C2CD3 S728	C2CD3 S728	0.0440065	7.62	0.933	-0.467	0.467	up
C2CD4C S273	C2CD4C S273	0.00452382	6.58	-1.94	0.968	-0.968	down
C2CD5 S295	C2CD5 S295	0.00882016	23.2	0.962	-0.481	0.481	up
C2orf49 S143	C2orf49 S143	0.104687	0	0.641	-0.32	0.32	up
C2orf49 S150	C2orf49 S150	0.270668	0.926	-0.552	0.276	-0.276	down
C7orf43 S515	C7orf43 S515	0.175955	4.1	0.946	-0.473	0.473	up
C7orf43 S517	C7orf43 S517	0.23071	36	-1.51	0.754	-0.754	down
C8orf89 Y44	C8orf89 Y44	0.205309	6.69	-1.77	0.885	-0.885	down
C9orf78 S17	C9orf78 S17	0.0951438	120	-0.803	0.401	-0.401	down
C9orf78 S261	C9orf78 S261	0.0656123	104	-0.874	0.437	-0.437	down
CAAP1 S312	CAAP1 S312	0.115705	13.7	0.806	-0.403	0.403	up
CACNA1G S431	CACNA1G S431	0.26291	23.9	2.48	-1.24	1.24	up
CACNA1G Y433	CACNA1G Y433	0.160265	24.8	3.13	-1.57	1.57	up
CALD1 S202	CALD1 S202	0.0073101	73.4	1.71	-0.855	0.855	up
CAMKK2 S133	CAMKK2 S133	0.0824523	0.5	-0.67	0.335	-0.335	down
CAMKK2 S136	CAMKK2 S136	0.138531	1.48	-0.587	0.293	-0.293	down
CAMSAP1 S1398	CAMSAP1 S1398	0.0320223	15.6	-1.08	0.54	-0.54	down
CAMSAP1 S1400	CAMSAP1 S1400	0.0537383	1.54	1.05	-0.526	0.526	up
CAMSAP1 S498	CAMSAP1 S498	0.196313	0.29	0.728	-0.364	0.364	up
CAMSAP1 S503	CAMSAP1 S503	0.0203081	0.419	0.89	-0.445	0.445	up
CAMSAP2 S1148	CAMSAP2 S1148	0.0632614	39.8	-0.696	0.348	-0.348	down
CAMSAP2 S1313	CAMSAP2 S1313	0.281861	30.2	0.72	-0.36	0.36	up
CAMSAP3 S341	CAMSAP3 S341	0.206857	8.99	-0.977	0.489	-0.489	down
CAMSAP3 S347	CAMSAP3 S347	0.0263255	2.09	-1.15	0.577	-0.577	down
CAMSAP3 S349	CAMSAP3 S349	0.283967	0	-0.527	0.263	-0.263	down
CAMSAP3 S351	CAMSAP3 S351	0.14587	6.78	-1.2	0.602	-0.602	down
CAMSAP3 S368	CAMSAP3 S368	0.00643885	50.1	-1.79	0.893	-0.893	down
CAMSAP3 S432	CAMSAP3 S432	0.0562554	1.06	0.688	-0.344	0.344	up
CAMSAP3 S554	CAMSAP3 S554	0.104605	6.71	-0.587	0.294	-0.294	down
CAP1 S308	CAP1 S308	0.296531	5.82	-1.59	0.793	-0.793	down
CAP1 S310	CAP1 S310	0.289019	14.9	-1.58	0.79	-0.79	down
CARHSP1 S41	CARHSP1 S41	0.0102145	40.4	-0.864	0.432	-0.432	down
CARMIL1 S1047	CARMIL1 S1047	0.022	8.64	1.48	-0.742	0.742	up
CARMIL1 S1101	CARMIL1 S1101	0.0282369	63.8	1.05	-0.525	0.525	up
CARMIL1 S1315	CARMIL1 S1315	0.1079	18.3	-1.28	0.639	-0.639	down
CARMIL2 S1120	CARMIL2 S1120	0.074435	23.4	-1.22	0.61	-0.61	down
CARMIL2 S1268	CARMIL2 S1268	0.00869971	12	-2.06	1.03	-1.03	down
CARMIL2 S1315	CARMIL2 S1315	0.0189332	32.7	-1.21	0.604	-0.604	down
CARMIL2 S1395	CARMIL2 S1395	0.245162	0.479	-0.69	0.345	-0.345	down
CARMIL2 S1416	CARMIL2 S1416	0.0328643	4.09	2.24	-1.12	1.12	up
CASC3 S125	CASC3 S125	0.200867	10.1	-1.18	0.588	-0.588	down
CASC3 S358	CASC3 S358	0.0885344	1.09	-1.19	0.596	-0.596	down
CASC3 T143	CASC3 T143	0.0944222	1.53	-1.93	0.963	-0.963	down
CASKIN2 S471	CASKIN2 S471	0.0238103	56.8	-0.892	0.446	-0.446	down
CASP8AP2 S940	CASP8AP2 S940	0.0136044	7.58	-2.48	1.24	-1.24	down
CAST S243	CAST S243	0.169336	7.37	0.95	-0.475	0.475	up
CAST S563	CAST S563	0.108769	8.28	0.993	-0.497	0.497	up
CAST T135	CAST T135	0.0227709	1.41	1.52	-0.761	0.761	up
CASZ1 S720	CASZ1 S720	0.233589	18.6	-0.898	0.449	-0.449	down
CASZ1 S721	CASZ1 S721	0.207115	17.5	-1.27	0.636	-0.636	down
CAVIN3 S165	CAVIN3 S165	0.136138	31.3	1.09	-0.547	0.547	up
CAVIN3 S166	CAVIN3 S166	0.127495	31.4	1.19	-0.595	0.595	up
CBARP S299	CBARP S299	0.0294968	66.5	-1.15	0.574	-0.574	down
CBARP S699	CBARP S699	0.00653258	7.22	-2.1	1.05	-1.05	down
CBARP S703	CBARP S703	0.00898578	29.6	-1.48	0.74	-0.74	down
CBL S619	CBL S619	0.0385189	28.3	1.21	-0.604	0.604	up
CBX1 S89	CBX1 S89	0.0356604	8.1	0.718	-0.359	0.359	up
CBX3 S176	CBX3 S176	0.00723026	28.7	1.3	-0.65	0.65	up
CBX3 S95	CBX3 S95	0.122995	53.6	0.503	-0.251	0.251	up
CBX8 S191	CBX8 S191	0.271459	11.2	-0.527	0.263	-0.263	down
CBX8 S311	CBX8 S311	0.0158936	83.9	2.01	-1	1	up
CC2D1A S118	CC2D1A S118	0.215487	0.362	0.955	-0.478	0.478	up
CC2D1A S455	CC2D1A S455	0.135316	108	0.556	-0.278	0.278	up
CC2D1A T120	CC2D1A T120	0.047404	31.5	-0.899	0.45	-0.45	down
CCAR2 S124	CCAR2 S124	0.201288	56.2	-0.526	0.263	-0.263	down
CCAR2 S626	CCAR2 S626	0.295511	7.05	0.545	-0.272	0.272	up
CCAR2 S627	CCAR2 S627	0.137904	1.49	-0.553	0.277	-0.277	down
CCAR2 S671	CCAR2 S671	0.00523512	64.7	-2.04	1.02	-1.02	down
CCDC130 S332	CCDC130 S332	0.204712	36.6	-1.13	0.565	-0.565	down
CCDC130 S362	CCDC130 S362	0.0687341	16.7	-2.12	1.06	-1.06	down
CCDC137 S19	CCDC137 S19	0.0233365	97.5	-1.86	0.93	-0.93	down
CCDC171 S262	CCDC171 S262	0.0126066	8.02	0.932	-0.466	0.466	up
CCDC63 S398	CCDC63 S398	0.292113	15.4	1.02	-0.512	0.512	up
CCDC6 S244	CCDC6 S244	0.050394	30.7	0.669	-0.334	0.334	up
CCDC85C S178	CCDC85C S178	0.176028	0	-0.548	0.274	-0.274	down
CCDC85C S179	CCDC85C S179	0.20657	0	-0.644	0.322	-0.322	down
CCDC85C S185	CCDC85C S185	0.04518	0	1.04	-0.518	0.518	up
CCDC86 S102	CCDC86 S102	0.0293436	56.8	-1.65	0.824	-0.824	down
CCDC86 S110	CCDC86 S110	0.0306332	60.5	-1.2	0.599	-0.599	down
CCDC86 S113	CCDC86 S113	0.00460768	52.4	-2.51	1.26	-1.26	down
CCDC86 S47	CCDC86 S47	0.0221529	58.1	-0.826	0.413	-0.413	down
CCDC86 S50	CCDC86 S50	0.255308	4.19	-1.22	0.61	-0.61	down
CCDC86 S66	CCDC86 S66	0.159536	6.46	-0.636	0.318	-0.318	down
CCDC86 S80	CCDC86 S80	0.0149604	73.1	-1.16	0.579	-0.579	down
CCDC88C S227	CCDC88C S227	0.0414238	80.1	-0.922	0.461	-0.461	down
CCDC93 S305	CCDC93 S305	0.0380827	42	1.69	-0.844	0.844	up
CCDC94 S220	CCDC94 S220	0.0333244	30	-2.33	1.17	-1.17	down
CCDC97 S212	CCDC97 S212	0.0779839	34.5	-2.38	1.19	-1.19	down
CCDC9 T385	CCDC9 T385	0.21562	1.52	0.929	-0.465	0.465	up
CCNA2 S5	CCNA2 S5	0.00818494	0	1.32	-0.661	0.661	up
CCNE2 S21	CCNE2 S21	0.135743	16.1	-1.77	0.884	-0.884	down
CCNF S774	CCNF S774	0.086748	47.8	-0.654	0.327	-0.327	down
CCNH T315	CCNH T315	0.106082	32	-1.35	0.675	-0.675	down
CCNK S340	CCNK S340	0.0192295	46.5	-1.77	0.887	-0.887	down
CCNL1 S335	CCNL1 S335	0.00927161	20.9	-1.14	0.571	-0.571	down
CCNL1 S338	CCNL1 S338	0.0182917	19.8	-2.82	1.41	-1.41	down
CCNL1 S341	CCNL1 S341	0.0685906	3.08	-1.11	0.554	-0.554	down
CCNL1 S342	CCNL1 S342	0.00569744	4.5	-4.38	2.19	-2.19	down
CCNL1 T330	CCNL1 T330	0.109236	0.383	0.775	-0.388	0.388	up
CCNL2 S348	CCNL2 S348	0.188929	31.9	-0.583	0.292	-0.292	down
CCNY S25	CCNY S25	0.0274454	29.2	0.727	-0.363	0.363	up
CCS S267	CCS S267	0.00563262	73.7	2.35	-1.18	1.18	up
CCT8 Y308	CCT8 Y308	0.198714	42.3	0.966	-0.483	0.483	up
CD276 S513	CD276 S513	0.0122613	6.65	1.21	-0.603	0.603	up
CD2AP S233	CD2AP S233	0.0441786	6.25	-2.26	1.13	-1.13	down
CD2AP S234	CD2AP S234	0.0603768	8.12	-2.93	1.47	-1.47	down
CD2AP S514	CD2AP S514	0.294835	33.9	-1.09	0.546	-0.546	down
CD2BP2 S46	CD2BP2 S46	0.183557	87.7	-0.597	0.298	-0.298	down
CD2BP2 S49	CD2BP2 S49	0.13736	82.3	-1.04	0.52	-0.52	down
CD3EAP S128	CD3EAP S128	0.0261041	6.81	-2.5	1.25	-1.25	down
CD44 S686	CD44 S686	0.290015	105	0.884	-0.442	0.442	up
CD44 S706	CD44 S706	0.058308	129	-0.737	0.368	-0.368	down
CD97 S831	CD97 S831	0.0189184	26.9	1.75	-0.876	0.876	up
CDAN1 T267	CDAN1 T267	0.142666	0	0.53	-0.265	0.265	up
CDC20 S41	CDC20 S41	0.14129	72.5	-0.7	0.35	-0.35	down
CDC23 T596	CDC23 T596	0.217082	36.8	-0.548	0.274	-0.274	down
CDC25C T48	CDC25C T48	0.269223	44.5	0.547	-0.274	0.274	up
CDC26 S42	CDC26 S42	0.0468883	37.2	0.752	-0.376	0.376	up
CDC27 T203	CDC27 T203	0.0944213	0	0.933	-0.467	0.467	up
CDC40 S43	CDC40 S43	0.0892383	5.96	1.16	-0.58	0.58	up
CDC40 S45	CDC40 S45	0.156343	7.91	1.32	-0.659	0.659	up
CDC42BPA S1651	CDC42BPA S1651	0.150352	24.1	1.1	-0.55	0.55	up
CDC42BPB S1690	CDC42BPB S1690	0.251368	25.4	0.541	-0.27	0.27	up
CDC42BPB S1693	CDC42BPB S1693	0.150524	21.6	2.29	-1.15	1.15	up
CDC42EP1 S192	CDC42EP1 S192	0.0149349	43.7	-0.778	0.389	-0.389	down
CDC42EP1 S195	CDC42EP1 S195	0.00761587	81.8	-1.19	0.595	-0.595	down
CDC42EP4 S118	CDC42EP4 S118	0.0594647	72.7	-1.64	0.818	-0.818	down
CDC42EP4 S138	CDC42EP4 S138	0.27149	10.2	-1.19	0.597	-0.597	down
CDC42EP4 S142	CDC42EP4 S142	0.0733572	11	-0.654	0.327	-0.327	down
CDC42EP4 S292	CDC42EP4 S292	0.196803	7.51	-1.39	0.694	-0.694	down
CDC42EP4 S295	CDC42EP4 S295	0.0207417	5.09	-2.28	1.14	-1.14	down
CDC5L S437	CDC5L S437	0.149713	0.96	-1.56	0.781	-0.781	down
CDC5L T442	CDC5L T442	0.0302376	26.4	-2.57	1.28	-1.28	down
CDC6 S74	CDC6 S74	0.0124981	53.4	-2.67	1.34	-1.34	down
CDCA3 S43	CDCA3 S43	0.0577607	1.43	-1.56	0.778	-0.778	down
CDCA3 T37	CDCA3 T37	0.146189	27.4	-1.32	0.66	-0.66	down
CDCA5 T159	CDCA5 T159	0.129734	3.48	-0.773	0.387	-0.387	down
CDCA7L S114	CDCA7L S114	0.181549	6.09	1.14	-0.571	0.571	up
CDCA7L S117	CDCA7L S117	0.0355119	38	0.788	-0.394	0.394	up
CDCA7L S195	CDCA7L S195	0.0703453	31.7	-1.38	0.689	-0.689	down
CDCA7L S197	CDCA7L S197	0.0656035	31.7	-1.81	0.904	-0.904	down
CDCA7L S199	CDCA7L S199	0.0705314	30.3	-1.16	0.582	-0.582	down
CDCA7L T196	CDCA7L T196	0.0308641	31.7	-1.63	0.816	-0.816	down
CDK11A S47	CDK11A S47	0.0405229	142	0.619	-0.31	0.31	up
CDK11A S65	CDK11A S65	0.130622	7.49	-0.841	0.42	-0.42	down
CDK12 S274	CDK12 S274	0.0810194	62.8	-1.44	0.722	-0.722	down
CDK12 S276	CDK12 S276	0.0841344	51.1	-1.54	0.768	-0.768	down
CDK12 S301	CDK12 S301	0.0654684	77.5	1.97	-0.986	0.986	up
CDK12 S303	CDK12 S303	0.0708002	45.2	2.04	-1.02	1.02	up
CDK12 S333	CDK12 S333	0.158443	35.9	1.38	-0.691	0.691	up
CDK12 S334	CDK12 S334	0.160274	31.7	1.54	-0.77	0.77	up
CDK12 S681	CDK12 S681	0.181321	78.9	0.745	-0.373	0.373	up
CDK12 S685	CDK12 S685	0.234219	82.1	1.95	-0.975	0.975	up
CDK12 T1244	CDK12 T1244	0.05473	5.65	-1.5	0.751	-0.751	down
CDK12 T893	CDK12 T893	0.165691	33.1	-0.745	0.372	-0.372	down
CDK13 S315	CDK13 S315	0.0631964	54.3	-0.963	0.482	-0.482	down
CDK13 S317	CDK13 S317	0.0631964	54.3	-0.963	0.482	-0.482	down
CDK13 S325	CDK13 S325	0.0158736	18.6	-1.28	0.638	-0.638	down
CDK13 S340	CDK13 S340	0.0709677	8.5	-1.07	0.535	-0.535	down
CDK13 S342	CDK13 S342	0.0861212	16.3	-0.918	0.459	-0.459	down
CDK13 S348	CDK13 S348	0.184621	1.45	-0.733	0.366	-0.366	down
CDK13 S436	CDK13 S436	0.251068	16.2	-1.28	0.642	-0.642	down
CDK13 S437	CDK13 S437	0.0903313	26.1	0.737	-0.369	0.369	up
CDK13 S662	CDK13 S662	0.0243332	2.46	-1.69	0.843	-0.843	down
CDK13 T871	CDK13 T871	0.0768056	37.7	-0.507	0.253	-0.253	down
CDK16 S110	CDK16 S110	0.00644957	24.3	1.07	-0.536	0.536	up
CDK16 S138	CDK16 S138	0.233037	63.3	-0.586	0.293	-0.293	down
CDK17 S180	CDK17 S180	0.0945386	21.9	-1.4	0.7	-0.7	down
CDK17 S182	CDK17 S182	0.0333851	5.55	1.98	-0.989	0.989	up
CDK18 S132	CDK18 S132	0.00647611	17.3	1.82	-0.912	0.912	up
CDK5RAP2 T1885	CDK5RAP2 T1885	0.170925	6.47	-1.42	0.708	-0.708	down
CDR2L S179	CDR2L S179	0.0409607	7.04	-1.95	0.977	-0.977	down
CDR2L S318	CDR2L S318	0.0591781	20.6	-0.738	0.369	-0.369	down
CDR2L S393	CDR2L S393	0.265516	37.4	-0.938	0.469	-0.469	down
CDS1 S35	CDS1 S35	0.0992958	7.48	-2.2	1.1	-1.1	down
CDS1 T33	CDS1 T33	0.173884	8.26	-1.47	0.737	-0.737	down
CDS1 T36	CDS1 T36	0.0494955	0	-1.33	0.667	-0.667	down
CDS2 S33	CDS2 S33	0.15822	16.4	0.537	-0.269	0.269	up
CDV3 S106	CDV3 S106	0.0521683	58.9	-2.5	1.25	-1.25	down
CDV3 S107	CDV3 S107	0.08853	58.9	-1.29	0.644	-0.644	down
CEBPB S229	CEBPB S229	0.134209	1.08	-0.539	0.27	-0.27	down
CEBPB T226	CEBPB T226	0.0924333	0	0.975	-0.488	0.488	up
CENPC S447	CENPC S447	0.0649309	8.72	-1.44	0.722	-0.722	down
CENPC S538	CENPC S538	0.00482198	39.7	-2.04	1.02	-1.02	down
CENPC S709	CENPC S709	0.00541943	14.1	2.08	-1.04	1.04	up
CENPC S73	CENPC S73	0.042334	24.5	-0.983	0.492	-0.492	down
CENPF S1822	CENPF S1822	0.0505453	21.3	0.962	-0.481	0.481	up
CENPF S3175	CENPF S3175	0.0383249	9.54	0.895	-0.448	0.448	up
CENPO S35	CENPO S35	0.0157695	37.8	1.44	-0.718	0.718	up
CENPU S97	CENPU S97	0.0547339	1.94	-1.39	0.695	-0.695	down
CEP131 T117	CEP131 T117	0.229536	0	0.573	-0.286	0.286	up
CEP131 T96	CEP131 T96	0.265142	0.813	-0.663	0.331	-0.331	down
CEP135 S1130	CEP135 S1130	0.16647	1.51	-1.28	0.642	-0.642	down
CEP152 S133	CEP152 S133	0.205449	14.4	-1.13	0.563	-0.563	down
CEP170B S1199	CEP170B S1199	0.0164892	112	-0.821	0.411	-0.411	down
CEP170B S362	CEP170B S362	0.247788	4.5	0.75	-0.375	0.375	up
CEP170B S492	CEP170B S492	0.0745084	41.7	1.48	-0.739	0.739	up
CEP170B S829	CEP170B S829	0.298915	35.2	0.876	-0.438	0.438	up
CEP170B S888	CEP170B S888	0.202184	13	-1.14	0.572	-0.572	down
CEP170B S986	CEP170B S986	0.0950621	37	-1.2	0.598	-0.598	down
CEP170B S988	CEP170B S988	0.0615723	37.2	-1.56	0.782	-0.782	down
CEP170 S466	CEP170 S466	0.10356	36.5	-1.08	0.538	-0.538	down
CEP170 T484	CEP170 T484	0.236861	0.521	0.546	-0.273	0.273	up
CEP170 T501	CEP170 T501	0.185693	0	0.765	-0.382	0.382	up
CEP170 T840	CEP170 T840	0.165782	2.36	-1.38	0.689	-0.689	down
CEP192 S1152	CEP192 S1152	0.227808	0	0.796	-0.398	0.398	up
CEP192 S1155	CEP192 S1155	0.173544	0	1.11	-0.554	0.554	up
CEP76 S83	CEP76 S83	0.18874	2.55	-0.931	0.466	-0.466	down
CEP95 S419	CEP95 S419	0.00638785	11	-2.8	1.4	-1.4	down
CEP95 S422	CEP95 S422	0.0183087	10.5	-1.92	0.96	-0.96	down
CEP95 T417	CEP95 T417	0.129235	0.294	-0.765	0.382	-0.382	down
CEP97 S500	CEP97 S500	0.00861484	16.9	-2.77	1.39	-1.39	down
CERS2 T346	CERS2 T346	0.0283946	43.9	-1.51	0.757	-0.757	down
CERS4 S350	CERS4 S350	0.295848	0.92	1.1	-0.552	0.552	up
CERS5 S350	CERS5 S350	0.00523832	18.5	-2.55	1.28	-1.28	down
CETN2 S20	CETN2 S20	0.00588918	65.9	-1.69	0.844	-0.844	down
CFAP46 S419	CFAP46 S419	0.13123	48.1	1.24	-0.621	0.621	up
CFL1 S3	CFL1 S3	0.233127	84.5	0.859	-0.43	0.43	up
CFL2 S3	CFL2 S3	0.057522	30.3	1.21	-0.603	0.603	up
CHAF1A S141	CHAF1A S141	0.0150583	15.5	1.76	-0.881	0.881	up
CHAF1A S65	CHAF1A S65	0.157757	78.9	1.39	-0.695	0.695	up
CHAF1A S772	CHAF1A S772	0.162156	13.2	-0.674	0.337	-0.337	down
CHAF1A S951	CHAF1A S951	0.199964	38.4	1.04	-0.521	0.521	up
CHAF1A T778	CHAF1A T778	0.137929	0	-0.897	0.448	-0.448	down
CHAMP1 S108	CHAMP1 S108	0.107937	31.3	-0.661	0.33	-0.33	down
CHAMP1 S282	CHAMP1 S282	0.0494093	18.9	-1.98	0.988	-0.988	down
CHAMP1 S284	CHAMP1 S284	0.115407	6.61	-1.79	0.893	-0.893	down
CHAMP1 S286	CHAMP1 S286	0.0583524	12.7	-1.57	0.787	-0.787	down
CHAMP1 S382	CHAMP1 S382	0.00493228	78.2	-2.14	1.07	-1.07	down
CHAMP1 S427	CHAMP1 S427	0.0195512	49.8	-1.36	0.68	-0.68	down
CHAMP1 S432	CHAMP1 S432	0.0280955	84.7	-3.91	1.96	-1.96	down
CHAMP1 S436	CHAMP1 S436	0.0246935	84.7	-3.17	1.59	-1.59	down
CHAMP1 S445	CHAMP1 S445	0.0341276	18.4	-1.64	0.822	-0.822	down
CHAMP1 S452	CHAMP1 S452	0.0452966	97.3	-3.01	1.51	-1.51	down
CHAMP1 S459	CHAMP1 S459	0.106411	8.11	-2.2	1.1	-1.1	down
CHAMP1 S87	CHAMP1 S87	0.0668877	53.9	-1.74	0.868	-0.868	down
CHAMP1 T103	CHAMP1 T103	0.202745	4.81	-1.21	0.607	-0.607	down
CHCHD3 S50	CHCHD3 S50	0.0442147	31.2	1.55	-0.774	0.774	up
CHCHD6 S13	CHCHD6 S13	0.00447551	40.6	1.2	-0.598	0.598	up
CHD2 S1364	CHD2 S1364	0.129353	2.41	-0.52	0.26	-0.26	down
CHD2 S1369	CHD2 S1369	0.0883109	43.8	0.876	-0.438	0.438	up
CHD2 S1795	CHD2 S1795	0.110694	3.63	-1.04	0.519	-0.519	down
CHD2 S207	CHD2 S207	0.0340694	85.2	-2.09	1.05	-1.05	down
CHD2 S208	CHD2 S208	0.0331988	85.2	-2.02	1.01	-1.01	down
CHD4 S1531	CHD4 S1531	0.0370722	81.2	-1.12	0.561	-0.561	down
CHD4 S1602	CHD4 S1602	0.0282393	33	2.23	-1.11	1.11	up
CHD4 S515	CHD4 S515	0.0659717	25.1	-2.93	1.47	-1.47	down
CHD4 T1553	CHD4 T1553	0.0580267	22.9	-1.52	0.76	-0.76	down
CHD4 T529	CHD4 T529	0.00531538	9.48	-4.41	2.21	-2.21	down
CHD6 S2674	CHD6 S2674	0.269483	0	0.612	-0.306	0.306	up
CHD7 S2559	CHD7 S2559	0.130381	72.1	0.921	-0.461	0.461	up
CHD7 S2956	CHD7 S2956	0.0172412	67.8	0.899	-0.45	0.45	up
CHD8 S1420	CHD8 S1420	0.053693	97.5	-1.36	0.682	-0.682	down
CHD8 S1424	CHD8 S1424	0.053693	97.5	-1.36	0.682	-0.682	down
CHD9 S611	CHD9 S611	0.0821262	38.3	-1.38	0.692	-0.692	down
CHD9 S612	CHD9 S612	0.155036	38.3	-1.15	0.575	-0.575	down
CHD9 S616	CHD9 S616	0.258774	35.5	-0.97	0.485	-0.485	down
CHEK1 S280	CHEK1 S280	0.0592654	46.2	-2.18	1.09	-1.09	down
CHEK1 S296	CHEK1 S296	0.0541927	31.4	-1.6	0.799	-0.799	down
CHEK1 T382	CHEK1 T382	0.21279	140	0.764	-0.382	0.382	up
CHERP S822	CHERP S822	0.232624	0.552	-2.41	1.2	-1.2	down
CHRAC1 S124	CHRAC1 S124	0.133713	48.1	-0.655	0.327	-0.327	down
CHTF18 S225	CHTF18 S225	0.0420295	25.4	-1.81	0.904	-0.904	down
CHTF18 S865	CHTF18 S865	0.101641	43.2	0.855	-0.427	0.427	up
CHTF18 S871	CHTF18 S871	0.241552	43.2	-1.07	0.535	-0.535	down
CIC S279	CIC S279	0.182491	0	1.51	-0.754	0.754	up
CIC T1381	CIC T1381	0.246645	2.4	-0.831	0.416	-0.416	down
CIR1 S202	CIR1 S202	0.0721489	27.7	-0.952	0.476	-0.476	down
CIT S1971	CIT S1971	0.215102	74.5	0.684	-0.342	0.342	up
CIT S440	CIT S440	0.197998	38.3	-0.963	0.482	-0.482	down
CIT S480	CIT S480	0.0344431	84.2	1.13	-0.566	0.566	up
CIZ1 S838	CIZ1 S838	0.278449	37.3	-1.14	0.568	-0.568	down
CIZ1 T349	CIZ1 T349	0.254158	0	0.512	-0.256	0.256	up
CKAP5 S828	CKAP5 S828	0.00813872	0.357	-2.25	1.13	-1.13	down
CKAP5 S830	CKAP5 S830	0.0529928	0	-1.33	0.667	-0.667	down
CKAP5 T829	CKAP5 T829	0.15123	0.328	-1.31	0.653	-0.653	down
CLASP1 S647	CLASP1 S647	0.0932309	9.57	0.737	-0.368	0.368	up
CLASP1 S797	CLASP1 S797	0.186051	0	-0.753	0.377	-0.377	down
CLASP2 S327	CLASP2 S327	0.115336	13.9	1.22	-0.611	0.611	up
CLASP2 S368	CLASP2 S368	0.0109372	2.8	-3.08	1.54	-1.54	down
CLASP2 T594	CLASP2 T594	0.116485	4.01	0.704	-0.352	0.352	up
CLASRP S547	CLASRP S547	0.185894	26.8	-0.918	0.459	-0.459	down
CLDN12 S228	CLDN12 S228	0.0325581	3.39	-1.32	0.659	-0.659	down
CLINT1 T308	CLINT1 T308	0.28561	8.31	-1.01	0.506	-0.506	down
CLIP2 S207	CLIP2 S207	0.0621744	18.6	1.32	-0.66	0.66	up
CLIP2 S923	CLIP2 S923	0.0147871	101	-1.37	0.685	-0.685	down
CLIP2 T350	CLIP2 T350	0.093146	5	1.51	-0.757	0.757	up
CLIP2 T351	CLIP2 T351	0.153608	1.56	0.761	-0.381	0.381	up
CLK1 S140	CLK1 S140	0.0271668	173	-0.657	0.329	-0.329	down
CLK1 T138	CLK1 T138	0.0310715	107	-0.939	0.469	-0.469	down
CLK3 S280	CLK3 S280	0.286897	0	0.875	-0.438	0.438	up
CLK3 S283	CLK3 S283	0.218322	99.7	0.941	-0.471	0.471	up
CLK4 S341	CLK4 S341	0.0204367	15.6	-3.32	1.66	-1.66	down
CLMN S921	CLMN S921	0.0639548	4.89	1.17	-0.585	0.585	up
CLN3 S12	CLN3 S12	0.083653	10	1.58	-0.791	0.791	up
CLN6 S31	CLN6 S31	0.00538716	65.8	0.936	-0.468	0.468	up
CLNS1A S102	CLNS1A S102	0.0762384	76.9	-0.871	0.435	-0.435	down
CLSPN S65	CLSPN S65	0.0850129	6.17	-1.15	0.573	-0.573	down
CLSPN S810	CLSPN S810	0.00500815	49.8	-2.21	1.1	-1.1	down
CLSTN2 T882	CLSTN2 T882	0.0294178	0	-0.804	0.402	-0.402	down
CMTM4 S194	CMTM4 S194	0.195449	9.59	1.63	-0.814	0.814	up
CMTR1 S31	CMTR1 S31	0.0991548	5.29	0.687	-0.343	0.343	up
CMTR1 T30	CMTR1 T30	0.187487	0	1.98	-0.988	0.988	up
CNKSR1 S300	CNKSR1 S300	0.141734	61.5	-0.542	0.271	-0.271	down
CNKSR1 S305	CNKSR1 S305	0.0837914	24.5	1.54	-0.769	0.769	up
CNOT3 T509	CNOT3 T509	0.269995	0.424	0.746	-0.373	0.373	up
CNOT4 S430	CNOT4 S430	0.0121239	0	-1.23	0.613	-0.613	down
CNOT4 S432	CNOT4 S432	0.0373356	23.6	-0.769	0.384	-0.384	down
COG1 S457	COG1 S457	0.176431	0	0.54	-0.27	0.27	up
COG4 S6	COG4 S6	0.226097	86.9	0.762	-0.381	0.381	up
COIL S272	COIL S272	0.252872	11.9	-0.765	0.382	-0.382	down
COL4A3BP S123	COL4A3BP S123	0.200116	16.6	-1.42	0.711	-0.711	down
COPB2 T848	COPB2 T848	0.24585	0	0.613	-0.306	0.306	up
CPD S1361	CPD S1361	0.021511	2.66	1.01	-0.503	0.503	up
CPD T1368	CPD T1368	0.0874473	69.3	-0.614	0.307	-0.307	down
CPSF1 S168	CPSF1 S168	0.0768447	40.4	1.48	-0.738	0.738	up
CPSF2 S419	CPSF2 S419	0.0662206	113	-1.1	0.551	-0.551	down
CPSF2 S420	CPSF2 S420	0.0662206	110	-1.1	0.551	-0.551	down
CPSF2 S423	CPSF2 S423	0.0625294	110	-1.11	0.555	-0.555	down
CPSF6 S410	CPSF6 S410	0.273833	0.715	0.652	-0.326	0.326	up
CPSF6 T404	CPSF6 T404	0.142659	0	-0.588	0.294	-0.294	down
CPSF7 T203	CPSF7 T203	0.103441	24.2	-0.913	0.456	-0.456	down
CRTC2 S70	CRTC2 S70	0.0387907	7.5	-1.01	0.503	-0.503	down
CRTC3 S329	CRTC3 S329	0.254238	59.7	-0.785	0.393	-0.393	down
CRY1 S568	CRY1 S568	0.0257995	35.4	1.79	-0.893	0.893	up
CRYBG1 S22	CRYBG1 S22	0.0418558	4.95	0.853	-0.426	0.426	up
CRYBG3 S931	CRYBG3 S931	0.0547317	90.1	1.28	-0.64	0.64	up
CSNK1A1 T321	CSNK1A1 T321	0.106973	10.7	-1.56	0.779	-0.779	down
CSNK1D S384	CSNK1D S384	0.293419	0.259	0.513	-0.257	0.257	up
CSNK1E S363	CSNK1E S363	0.0192411	11.4	-3.05	1.52	-1.52	down
CSNK2B S205	CSNK2B S205	0.115175	2.5	-2.89	1.44	-1.44	down
CSNK2B S209	CSNK2B S209	0.281929	46.1	-0.504	0.252	-0.252	down
CSPP1 S459	CSPP1 S459	0.0163082	137	-1.14	0.572	-0.572	down
CSPP1 S901	CSPP1 S901	0.197418	35.5	-0.787	0.393	-0.393	down
CSTF2T S560	CSTF2T S560	0.0365777	0.9	0.963	-0.481	0.481	up
CSTF2T S561	CSTF2T S561	0.0555926	0	0.99	-0.495	0.495	up
CSTF2T S563	CSTF2T S563	0.224949	0	0.897	-0.449	0.449	up
CTDP1 S869	CTDP1 S869	0.127811	38.3	0.858	-0.429	0.429	up
CTDP1 S872	CTDP1 S872	0.127811	14.7	0.858	-0.429	0.429	up
CTDSPL2 S134	CTDSPL2 S134	0.0137471	13.1	-1.43	0.715	-0.715	down
CTDSPL2 S28	CTDSPL2 S28	0.023956	43	0.849	-0.425	0.425	up
CTDSPL S33	CTDSPL S33	0.252767	44.3	-0.668	0.334	-0.334	down
CTIF S299	CTIF S299	0.0754083	30.5	2.06	-1.03	1.03	up
CTNNA1 S44	CTNNA1 S44	0.147288	16.9	-1.42	0.709	-0.709	down
CTNNA1 S641	CTNNA1 S641	0.123095	56.4	-0.612	0.306	-0.306	down
CTNNA1 T42	CTNNA1 T42	0.145406	1.01	1.15	-0.577	0.577	up
CTNNA2 S652	CTNNA2 S652	0.0163115	5.95	-1.08	0.539	-0.539	down
CTNNA2 T654	CTNNA2 T654	0.0147453	4.07	-0.835	0.417	-0.417	down
CTNNB1 S191	CTNNB1 S191	0.0129068	108	0.961	-0.481	0.481	up
CTNND1 S352	CTNND1 S352	0.0942382	106	2.22	-1.11	1.11	up
CTNND1 S847	CTNND1 S847	0.215952	106	1.09	-0.543	0.543	up
CTNND1 S861	CTNND1 S861	0.178262	3.85	-1.8	0.898	-0.898	down
CTNND1 S864	CTNND1 S864	0.124386	11.3	1.35	-0.676	0.676	up
CTNND1 S879	CTNND1 S879	0.146737	43.2	-1.04	0.52	-0.52	down
CTNND1 Y865	CTNND1 Y865	0.0104661	2.66	2.61	-1.31	1.31	up
CTPS1 S568	CTPS1 S568	0.0163689	0	-2.23	1.11	-1.11	down
CTPS1 S571	CTPS1 S571	0.188625	0	-1.34	0.668	-0.668	down
CTPS1 T566	CTPS1 T566	0.00755828	0.402	-2.88	1.44	-1.44	down
CTPS1 Y567	CTPS1 Y567	0.0163689	0.392	-2.23	1.11	-1.11	down
CTPS2 S564	CTPS2 S564	0.0515459	0	1.05	-0.524	0.524	up
CTR9 S1037	CTR9 S1037	0.0258744	43.2	-0.914	0.457	-0.457	down
CTR9 S1043	CTR9 S1043	0.289217	43.2	-0.578	0.289	-0.289	down
CTR9 S941	CTR9 S941	0.279881	47.7	-0.739	0.369	-0.369	down
CTR9 S943	CTR9 S943	0.216185	47.7	-0.992	0.496	-0.496	down
CTR9 S970	CTR9 S970	0.179116	147	-1.54	0.768	-0.768	down
CTR9 T925	CTR9 T925	0.0369648	62.6	0.916	-0.458	0.458	up
CTTNBP2NL S285	CTTNBP2NL S285	0.207296	15.9	-0.973	0.487	-0.487	down
CTTN S405	CTTN S405	0.0581956	46.4	-0.841	0.42	-0.42	down
CTTN S418	CTTN S418	0.0646922	27.7	0.609	-0.305	0.305	up
CTTN T401	CTTN T401	0.0529496	18.7	-1.09	0.545	-0.545	down
CTTN Y421	CTTN Y421	0.182365	20	0.824	-0.412	0.412	up
CUEDC2 S110	CUEDC2 S110	0.118212	45.2	1.43	-0.713	0.713	up
CUL4B S139	CUL4B S139	0.141968	0.18	0.677	-0.339	0.339	up
CUL4B S145	CUL4B S145	0.0319273	0	0.91	-0.455	0.455	up
CUX1 S1215	CUX1 S1215	0.0831614	11.6	2.31	-1.15	1.15	up
CUX1 S1216	CUX1 S1216	0.0326466	11.4	2.3	-1.15	1.15	up
CUX1 S1218	CUX1 S1218	0.241215	0.853	1.05	-0.527	0.527	up
CWC22 S866	CWC22 S866	0.16431	154	-0.608	0.304	-0.304	down
CYP2B6 S259	CYP2B6 S259	0.154316	3.23	-1.43	0.714	-0.714	down
DAB2IP S702	DAB2IP S702	0.0256201	24.7	-2.13	1.07	-1.07	down
DAB2IP S978	DAB2IP S978	0.00468306	52.7	-1.27	0.637	-0.637	down
DAXX S495	DAXX S495	0.0160795	54.9	-0.737	0.369	-0.369	down
DAXX S702	DAXX S702	0.23505	36.4	-0.609	0.305	-0.305	down
DBF4 S381	DBF4 S381	0.115084	60.2	-1.32	0.66	-0.66	down
DCAF10 S63	DCAF10 S63	0.27507	21.9	-0.766	0.383	-0.383	down
DCAF15 S310	DCAF15 S310	0.063815	37	1.71	-0.856	0.856	up
DCAF1 S255	DCAF1 S255	0.0733188	16.7	-0.94	0.47	-0.47	down
DCAF1 S290	DCAF1 S290	0.060695	14.2	-0.585	0.292	-0.292	down
DCAF1 T257	DCAF1 T257	0.25884	0	-0.672	0.336	-0.336	down
DCAF6 S336	DCAF6 S336	0.128614	69.7	0.935	-0.467	0.467	up
DCAF6 S657	DCAF6 S657	0.0242756	24.3	-0.824	0.412	-0.412	down
DCAF6 T654	DCAF6 T654	0.0242756	25.1	-0.824	0.412	-0.412	down
DCAF8 S99	DCAF8 S99	0.0661256	180	-1.67	0.836	-0.836	down
DCP1A S144	DCP1A S144	0.0511724	0.724	-2.68	1.34	-1.34	down
DCP1A S523	DCP1A S523	0.011281	4.32	1.67	-0.835	0.835	up
DCP1A S62	DCP1A S62	0.103286	5.2	-0.883	0.442	-0.442	down
DCP1A T401	DCP1A T401	0.00999694	129	-1.4	0.698	-0.698	down
DCP2 S246	DCP2 S246	0.0156893	19.5	2.79	-1.4	1.4	up
DCP2 S247	DCP2 S247	0.00802132	19.5	3.14	-1.57	1.57	up
DCP2 S249	DCP2 S249	0.0296163	19.5	2.96	-1.48	1.48	up
DCUN1D5 S9	DCUN1D5 S9	0.0548645	43.3	1.01	-0.505	0.505	up
DDA1 S95	DDA1 S95	0.0131533	37.8	-0.756	0.378	-0.378	down
DDHD1 S719	DDHD1 S719	0.201862	2.92	1.26	-0.631	0.631	up
DDHD1 T710	DDHD1 T710	0.288977	4.32	1.03	-0.513	0.513	up
DDHD1 T726	DDHD1 T726	0.223183	1.79	0.634	-0.317	0.317	up
DDI2 S120	DDI2 S120	0.0292999	0	0.885	-0.442	0.442	up
DDI2 T115	DDI2 T115	0.127337	8.28	-2.63	1.32	-1.32	down
DDN S567	DDN S567	0.0583303	11.2	-0.908	0.454	-0.454	down
DDX10 S7	DDX10 S7	0.00716343	37.6	-2.91	1.45	-1.45	down
DDX10 S831	DDX10 S831	0.0250278	35.1	2.48	-1.24	1.24	up
DDX19B S85	DDX19B S85	0.0365527	46	1.4	-0.699	0.699	up
DDX20 S500	DDX20 S500	0.00667763	37.8	1.71	-0.856	0.856	up
DDX20 S560	DDX20 S560	0.138602	11.5	-1.08	0.539	-0.539	down
DDX20 S677	DDX20 S677	0.0631163	38	0.634	-0.317	0.317	up
DDX20 S678	DDX20 S678	0.134229	37.5	0.508	-0.254	0.254	up
DDX21 S168	DDX21 S168	0.0827115	30.5	-2.88	1.44	-1.44	down
DDX21 S171	DDX21 S171	0.102279	34.6	-2.78	1.39	-1.39	down
DDX21 S173	DDX21 S173	0.101681	34.6	-2.7	1.35	-1.35	down
DDX21 S89	DDX21 S89	0.0496892	87.1	0.899	-0.45	0.45	up
DDX24 S93	DDX24 S93	0.0161653	6.51	-2.82	1.41	-1.41	down
DDX3X S609	DDX3X S609	0.0915329	4.84	0.752	-0.376	0.376	up
DDX41 S21	DDX41 S21	0.0107198	59.2	1.9	-0.951	0.951	up
DDX41 S66	DDX41 S66	0.211263	37.5	-1.81	0.905	-0.905	down
DDX41 S68	DDX41 S68	0.298317	37.5	-1.33	0.667	-0.667	down
DDX42 S751	DDX42 S751	0.199837	6.06	0.887	-0.444	0.444	up
DDX47 S9	DDX47 S9	0.28194	19.2	-0.957	0.479	-0.479	down
DDX50 S45	DDX50 S45	0.0757425	12.2	-2.18	1.09	-1.09	down
DDX51 S103	DDX51 S103	0.0262046	36.7	-1.24	0.618	-0.618	down
DDX54 S39	DDX54 S39	0.100974	40.1	-1.65	0.826	-0.826	down
DDX54 S41	DDX54 S41	0.218982	40.1	-1.07	0.537	-0.537	down
DDX54 S75	DDX54 S75	0.165177	9.43	0.545	-0.272	0.272	up
DDX55 S544	DDX55 S544	0.0643568	191	-3.57	1.79	-1.79	down
DDX5 S480	DDX5 S480	0.0193339	54.6	-1.86	0.93	-0.93	down
DEAF1 S176	DEAF1 S176	0.225144	11.8	-0.738	0.369	-0.369	down
DEK S243	DEK S243	0.0335258	45.7	-1.33	0.664	-0.664	down
DEK S244	DEK S244	0.0346518	45.7	-1.32	0.659	-0.659	down
DEK S32	DEK S32	0.0295388	82.3	-1.43	0.715	-0.715	down
DEK T15	DEK T15	0.255269	0.458	-0.638	0.319	-0.319	down
DENND1A T532	DENND1A T532	0.116233	0.942	-0.583	0.291	-0.291	down
DENND4C S1293	DENND4C S1293	0.210756	1.94	-0.574	0.287	-0.287	down
DENND4C S968	DENND4C S968	0.187168	24.6	-0.907	0.453	-0.453	down
DENND4C S973	DENND4C S973	0.0845416	17.2	-1.77	0.883	-0.883	down
DENND4C T1212	DENND4C T1212	0.191836	3.43	0.847	-0.424	0.424	up
DENND5A S1085	DENND5A S1085	0.278952	7.63	-0.789	0.395	-0.395	down
DENND5B S1076	DENND5B S1076	0.0343848	22.7	1.17	-0.583	0.583	up
DENND5B S178	DENND5B S178	0.264255	42.1	0.783	-0.392	0.392	up
DEPDC1B S160	DEPDC1B S160	0.210127	87.1	0.516	-0.258	0.258	up
DFFA S232	DFFA S232	0.00583687	0	1.26	-0.63	0.63	up
DGAT1 S17	DGAT1 S17	0.0621035	0	0.965	-0.483	0.483	up
DGAT1 S18	DGAT1 S18	0.231059	2.31	1.22	-0.611	0.611	up
DGCR8 S271	DGCR8 S271	0.225859	21.3	-1.24	0.62	-0.62	down
DGCR8 S275	DGCR8 S275	0.287757	8.35	-1.13	0.566	-0.566	down
DGCR8 S368	DGCR8 S368	0.179044	0.393	0.663	-0.331	0.331	up
DGCR8 S373	DGCR8 S373	0.123292	4.14	2.04	-1.02	1.02	up
DGCR8 S92	DGCR8 S92	0.243454	9.47	0.511	-0.255	0.255	up
DGKZ S53	DGKZ S53	0.0704136	69.9	1.61	-0.807	0.807	up
DHCR7 S14	DHCR7 S14	0.0701048	138	0.541	-0.27	0.27	up
DHX16 S106	DHX16 S106	0.174506	27.3	-2.96	1.48	-1.48	down
DHX34 S750	DHX34 S750	0.132646	48.2	-0.678	0.339	-0.339	down
DHX57 S127	DHX57 S127	0.0177175	120	0.713	-0.357	0.357	up
DICER1 S1426	DICER1 S1426	0.239271	26	-1.52	0.762	-0.762	down
DIDO1 S1040	DIDO1 S1040	0.223385	95	1.29	-0.647	0.647	up
DIDO1 S1260	DIDO1 S1260	0.124345	0	0.658	-0.329	0.329	up
DIDO1 S152	DIDO1 S152	0.0109939	21	-2.04	1.02	-1.02	down
DIDO1 S154	DIDO1 S154	0.0138276	15.4	-2.3	1.15	-1.15	down
DIDO1 S809	DIDO1 S809	0.112814	15.8	-0.667	0.333	-0.333	down
DIDO1 S811	DIDO1 S811	0.00522966	2.32	2.97	-1.49	1.49	up
DIDO1 T151	DIDO1 T151	0.0111621	28.2	-2.09	1.04	-1.04	down
DIP2B T279	DIP2B T279	0.0554955	89.3	-1.24	0.62	-0.62	down
DIS3L2 S875	DIS3L2 S875	0.163754	73	-1.07	0.536	-0.536	down
DKC1 S21	DKC1 S21	0.0747736	135	-1.89	0.945	-0.945	down
DKC1 S451	DKC1 S451	0.0519259	41.6	-0.678	0.339	-0.339	down
DKC1 S453	DKC1 S453	0.0529283	41.6	-0.675	0.338	-0.338	down
DKC1 S455	DKC1 S455	0.181525	41.6	-0.547	0.273	-0.273	down
DKC1 S485	DKC1 S485	0.0197166	105	1.83	-0.914	0.914	up
DKC1 S494	DKC1 S494	0.0299686	13.6	1.24	-0.619	0.619	up
DLG1 S689	DLG1 S689	0.0133736	1.38	0.9	-0.45	0.45	up
DLG5 S1000	DLG5 S1000	0.0127838	15.8	-1.57	0.785	-0.785	down
DLG5 S1254	DLG5 S1254	0.276022	27.2	0.877	-0.439	0.439	up
DLG5 S1668	DLG5 S1668	0.0606592	0.0684	1.14	-0.569	0.569	up
DLG5 S295	DLG5 S295	0.0588432	8.51	-0.708	0.354	-0.354	down
DLGAP4 S665	DLGAP4 S665	0.00834634	2.76	-2.89	1.44	-1.44	down
DLGAP4 S666	DLGAP4 S666	0.102217	0	-1.93	0.967	-0.967	down
DLGAP5 S689	DLGAP5 S689	0.262374	0	-0.557	0.278	-0.278	down
DLGAP5 S690	DLGAP5 S690	0.262374	0	-0.557	0.278	-0.278	down
DLGAP5 S806	DLGAP5 S806	0.0311433	9.26	-1.65	0.823	-0.823	down
DMXL2 S1140	DMXL2 S1140	0.0533727	83	-0.939	0.47	-0.47	down
DMXL2 S1143	DMXL2 S1143	0.0533727	58.9	-0.939	0.47	-0.47	down
DNAI1 T267	DNAI1 T267	0.210472	6.92	1.7	-0.848	0.848	up
DNAJA2 S394	DNAJA2 S394	0.0983724	47	-2.55	1.28	-1.28	down
DNAJA2 S395	DNAJA2 S395	0.106503	27.2	-2.33	1.17	-1.17	down
DNAJA2 Y391	DNAJA2 Y391	0.193968	8.26	-1.72	0.859	-0.859	down
DNAJC1 T438	DNAJC1 T438	0.190197	1.46	-1.39	0.694	-0.694	down
DNMBP S1356	DNMBP S1356	0.17018	19.3	0.828	-0.414	0.414	up
DNMBP S342	DNMBP S342	0.122459	0.468	-2.5	1.25	-1.25	down
DNMBP S359	DNMBP S359	0.212712	6.31	-1.42	0.708	-0.708	down
DNMT1 S141	DNMT1 S141	0.00553999	65.9	2.46	-1.23	1.23	up
DNMT1 S312	DNMT1 S312	0.0316089	145	0.86	-0.43	0.43	up
DNMT1 S714	DNMT1 S714	0.0827497	47.1	1.02	-0.509	0.509	up
DNTTIP2 S117	DNTTIP2 S117	0.00685552	17.4	-2.05	1.03	-1.03	down
DNTTIP2 S148	DNTTIP2 S148	0.297741	13.2	-1.45	0.726	-0.726	down
DNTTIP2 S175	DNTTIP2 S175	0.153618	2.91	1.26	-0.628	0.628	up
DNTTIP2 S184	DNTTIP2 S184	0.0107218	12.9	1.91	-0.957	0.957	up
DNTTIP2 S273	DNTTIP2 S273	0.00659039	0	-1.71	0.857	-0.857	down
DNTTIP2 S274	DNTTIP2 S274	0.0152888	0	-1.34	0.67	-0.67	down
DNTTIP2 S324	DNTTIP2 S324	0.187791	1.77	0.576	-0.288	0.288	up
DNTTIP2 S82	DNTTIP2 S82	0.164101	12.7	-1.69	0.845	-0.845	down
DNTTIP2 T129	DNTTIP2 T129	0.0921374	12.5	-1.96	0.979	-0.979	down
DNTTIP2 T136	DNTTIP2 T136	0.062253	22	-2.01	1	-1	down
DNTTIP2 T180	DNTTIP2 T180	0.0869577	0	0.998	-0.499	0.499	up
DNTTIP2 T188	DNTTIP2 T188	0.0602018	0	1.01	-0.503	0.503	up
DNTTIP2 T83	DNTTIP2 T83	0.0795576	12.7	-2.3	1.15	-1.15	down
DNTTIP2 T87	DNTTIP2 T87	0.00814787	0	-2.46	1.23	-1.23	down
DOCK5 S1766	DOCK5 S1766	0.0946366	80.7	-0.872	0.436	-0.436	down
DOCK5 S1780	DOCK5 S1780	0.0231691	0	0.901	-0.451	0.451	up
DOCK5 S1781	DOCK5 S1781	0.151565	6.16	-1.48	0.74	-0.74	down
DOCK5 T1794	DOCK5 T1794	0.18738	37	1.2	-0.6	0.6	up
DOCK6 S1230	DOCK6 S1230	0.056952	29.1	1.65	-0.823	0.823	up
DOCK6 S1308	DOCK6 S1308	0.0177988	26.9	1.37	-0.684	0.684	up
DOCK7 S1438	DOCK7 S1438	0.0921889	68.3	0.511	-0.255	0.255	up
DOCK7 S180	DOCK7 S180	0.0670704	28.4	-0.752	0.376	-0.376	down
DOCK7 S2129	DOCK7 S2129	0.0517208	9.27	1.15	-0.576	0.576	up
DOCK7 S905	DOCK7 S905	0.0541662	5.09	-0.795	0.398	-0.398	down
DOCK7 S910	DOCK7 S910	0.250421	5.56	0.669	-0.334	0.334	up
DOCK7 S963	DOCK7 S963	0.284895	0	0.541	-0.271	0.271	up
DOCK7 S964	DOCK7 S964	0.0298034	0	-1.15	0.577	-0.577	down
DOCK7 S969	DOCK7 S969	0.139343	0	0.772	-0.386	0.386	up
DOCK7 T2124	DOCK7 T2124	0.16968	0	-0.596	0.298	-0.298	down
DOCK9 S1273	DOCK9 S1273	0.114458	1.05	0.795	-0.397	0.397	up
DOCK9 S170	DOCK9 S170	0.261848	30.9	-0.804	0.402	-0.402	down
DOCK9 S927	DOCK9 S927	0.165802	44.4	-1.35	0.674	-0.674	down
DOK1 S269	DOK1 S269	0.0638728	150	0.845	-0.422	0.422	up
DOT1L S448	DOT1L S448	0.099506	6.2	-1.29	0.645	-0.645	down
DPYSL2 S522	DPYSL2 S522	0.192241	9.21	0.556	-0.278	0.278	up
DSC2 S864	DSC2 S864	0.0156472	59.6	1.49	-0.743	0.743	up
DSN1 S125	DSN1 S125	0.0507234	31.8	1.05	-0.523	0.523	up
DSN1 S27	DSN1 S27	0.121169	0	-1.69	0.844	-0.844	down
DSN1 S28	DSN1 S28	0.0408439	9.7	-2.01	1.01	-1.01	down
DSN1 S30	DSN1 S30	0.0183115	21.4	-1.34	0.671	-0.671	down
DSN1 S57	DSN1 S57	0.0454589	3.56	2.36	-1.18	1.18	up
DSN1 S58	DSN1 S58	0.11476	8.06	-0.869	0.434	-0.434	down
DSTN S3	DSTN S3	0.0279473	126	0.918	-0.459	0.459	up
DST S1382	DST S1382	0.0180456	37.1	-1.48	0.738	-0.738	down
DTD1 S194	DTD1 S194	0.0147985	2.81	1.99	-0.994	0.994	up
DTD1 S204	DTD1 S204	0.138052	2.73	-1.09	0.546	-0.546	down
DTL T191	DTL T191	0.0109173	0	1.13	-0.563	0.563	up
DTNB S608	DTNB S608	0.153878	58.7	0.571	-0.286	0.286	up
DTX3L S9	DTX3L S9	0.143107	70.2	-0.507	0.254	-0.254	down
DUS3L S236	DUS3L S236	0.0705609	5.61	0.691	-0.346	0.346	up
DUS3L S272	DUS3L S272	0.111343	0.77	1.96	-0.978	0.978	up
DUS3L S276	DUS3L S276	0.114118	5.23	1.91	-0.957	0.957	up
DUSP9 S16	DUSP9 S16	0.00400297	76.2	2.54	-1.27	1.27	up
DVL1 S602	DVL1 S602	0.190324	0	0.584	-0.292	0.292	up
DYNC1H1 S1230	DYNC1H1 S1230	0.163814	54.4	0.586	-0.293	0.293	up
DYNC1H1 S4368	DYNC1H1 S4368	0.10697	16.5	-2.08	1.04	-1.04	down
DYNC1H1 S4370	DYNC1H1 S4370	0.149693	0	0.769	-0.385	0.385	up
DYNC1LI1 S207	DYNC1LI1 S207	0.218817	63.9	-0.664	0.332	-0.332	down
DYNC1LI2 S194	DYNC1LI2 S194	0.0482343	82.6	-1.68	0.838	-0.838	down
DYNC1LI2 S446	DYNC1LI2 S446	0.0647365	20.1	-0.955	0.477	-0.477	down
E2F8 S417	E2F8 S417	0.230523	2.42	-0.786	0.393	-0.393	down
E2F8 S71	E2F8 S71	0.0345387	44.7	-1.3	0.651	-0.651	down
EAF1 S158	EAF1 S158	0.00531893	12.3	-1.19	0.594	-0.594	down
ECT2 S716	ECT2 S716	0.0111999	26	-2.33	1.16	-1.16	down
EDC4 S486	EDC4 S486	0.284397	15.1	-0.986	0.493	-0.493	down
EDC4 S875	EDC4 S875	0.292418	10.4	-1.56	0.78	-0.78	down
EEF1B2 S95	EEF1B2 S95	0.114591	0.448	0.903	-0.452	0.452	up
EEF1D S133	EEF1D S133	0.0182881	58.4	-0.709	0.355	-0.355	down
EEF1D S162	EEF1D S162	0.0789346	180	-1.02	0.512	-0.512	down
EEF1D S60	EEF1D S60	0.0098874	58.8	1.46	-0.728	0.728	up
EEF1D S65	EEF1D S65	0.277794	0.672	-0.861	0.43	-0.43	down
EEF1D T147	EEF1D T147	0.0614079	188	-2.93	1.46	-1.46	down
EEF2K S445	EEF2K S445	0.0369393	54.6	0.624	-0.312	0.312	up
EEF2K S470	EEF2K S470	0.0189652	65	2.15	-1.07	1.07	up
EEF2K S474	EEF2K S474	0.0136308	28.7	2.01	-1.01	1.01	up
EEF2 T435	EEF2 T435	0.203997	50.2	-0.829	0.415	-0.415	down
EEPD1 S25	EEPD1 S25	0.227011	45	1.18	-0.592	0.592	up
EEPD1 S31	EEPD1 S31	0.124493	45	-0.771	0.385	-0.385	down
EFNB2 T266	EFNB2 T266	0.127357	0	0.719	-0.359	0.359	up
EFR3A S220	EFR3A S220	0.191366	7.91	1.49	-0.746	0.746	up
EGFR S1036	EGFR S1036	0.0371954	0.452	1.12	-0.559	0.559	up
EGFR S1064	EGFR S1064	0.1993	74.8	-0.813	0.406	-0.406	down
EGFR T1041	EGFR T1041	0.256063	0	0.658	-0.329	0.329	up
EGFR T1046	EGFR T1046	0.130786	0	0.914	-0.457	0.457	up
EGR1 T331	EGR1 T331	0.0171305	36.2	1.15	-0.577	0.577	up
EHBP1L1 S1257	EHBP1L1 S1257	0.0210868	36.3	1.85	-0.926	0.926	up
EHBP1 S426	EHBP1 S426	0.201345	0	1.27	-0.634	0.634	up
EHBP1 S432	EHBP1 S432	0.251249	21.7	-0.968	0.484	-0.484	down
EHBP1 S751	EHBP1 S751	0.135057	52	0.606	-0.303	0.303	up
EHD2 S468	EHD2 S468	0.267533	0	-0.827	0.413	-0.413	down
EHD2 S470	EHD2 S470	0.0229385	1.39	-1.72	0.859	-0.859	down
EHMT2 S140	EHMT2 S140	0.0677109	64.7	-0.522	0.261	-0.261	down
EHMT2 T555	EHMT2 T555	0.204562	11.5	0.959	-0.48	0.48	up
EI24 S46	EI24 S46	0.0108622	12.4	2.9	-1.45	1.45	up
EIF2AK1 S253	EIF2AK1 S253	0.216192	49.9	1.13	-0.567	0.567	up
EIF2AK1 S258	EIF2AK1 S258	0.0966513	49.9	0.587	-0.293	0.293	up
EIF2S2 S105	EIF2S2 S105	0.0154905	46.4	-1.62	0.81	-0.81	down
EIF2S2 S2	EIF2S2 S2	0.0227419	153	0.72	-0.36	0.36	up
EIF2S2 S67	EIF2S2 S67	0.0591642	93.5	-1.5	0.752	-0.752	down
EIF2S2 T111	EIF2S2 T111	0.103793	46.4	2.03	-1.02	1.02	up
EIF3A S584	EIF3A S584	0.0259527	64.7	-1.01	0.506	-0.506	down
EIF3A S881	EIF3A S881	0.0751826	11.6	-1.12	0.559	-0.559	down
EIF3A S949	EIF3A S949	0.064151	80.8	-1.87	0.937	-0.937	down
EIF3B S117	EIF3B S117	0.00860829	0.561	-1.56	0.782	-0.782	down
EIF3B S119	EIF3B S119	0.0158382	0	-1.46	0.73	-0.73	down
EIF3G T38	EIF3G T38	0.165052	7.39	-2.31	1.15	-1.15	down
EIF3G T41	EIF3G T41	0.0297349	12.5	-1.23	0.617	-0.617	down
EIF3J T109	EIF3J T109	0.120539	72.3	-1.39	0.693	-0.693	down
EIF4B S359	EIF4B S359	0.165247	49	0.802	-0.401	0.401	up
EIF4B S406	EIF4B S406	0.0248725	74	-2.65	1.32	-1.32	down
EIF4B S409	EIF4B S409	0.0255992	31.8	-3.12	1.56	-1.56	down
EIF4B S422	EIF4B S422	0.0236499	47.4	0.711	-0.355	0.355	up
EIF4B S424	EIF4B S424	0.187172	0.799	-1.89	0.946	-0.946	down
EIF4B S459	EIF4B S459	0.10065	26.2	0.634	-0.317	0.317	up
EIF4B T450	EIF4B T450	0.2121	8.52	-3.2	1.6	-1.6	down
EIF4EBP1 S101	EIF4EBP1 S101	0.00912067	5.35	-3.2	1.6	-1.6	down
EIF4EBP1 S35	EIF4EBP1 S35	0.0740453	0	0.804	-0.402	0.402	up
EIF4EBP1 S65	EIF4EBP1 S65	0.0415654	59.8	0.733	-0.366	0.366	up
EIF4EBP1 S85	EIF4EBP1 S85	0.0492618	0	-0.689	0.345	-0.345	down
EIF4EBP1 T37	EIF4EBP1 T37	0.0154673	10.8	3.83	-1.92	1.92	up
EIF4EBP1 T46	EIF4EBP1 T46	0.177989	8.52	0.652	-0.326	0.326	up
EIF4EBP1 T68	EIF4EBP1 T68	0.0155898	2.08	-3.22	1.61	-1.61	down
EIF4EBP1 T70	EIF4EBP1 T70	0.0529429	38.6	0.681	-0.341	0.341	up
EIF4EBP1 T77	EIF4EBP1 T77	0.271161	9.29	1.74	-0.868	0.868	up
EIF4EBP2 S3	EIF4EBP2 S3	0.21881	0	0.794	-0.397	0.397	up
EIF4EBP2 T46	EIF4EBP2 T46	0.0633982	8.53	-2.47	1.23	-1.23	down
EIF4ENIF1 S352	EIF4ENIF1 S352	0.200456	0	0.75	-0.375	0.375	up
EIF4ENIF1 S77	EIF4ENIF1 S77	0.106393	3.22	1.41	-0.705	0.705	up
EIF4ENIF1 S78	EIF4ENIF1 S78	0.282452	7.33	0.537	-0.268	0.268	up
EIF4G1 S1194	EIF4G1 S1194	0.0237807	40.3	-2.91	1.46	-1.46	down
EIF4G1 S1238	EIF4G1 S1238	0.0355163	101	1	-0.5	0.5	up
EIF4G1 S204	EIF4G1 S204	0.264089	0.699	-0.888	0.444	-0.444	down
EIF4G1 T205	EIF4G1 T205	0.113925	0.351	-1.54	0.768	-0.768	down
EIF4G2 T508	EIF4G2 T508	0.0411749	16.4	-1.13	0.563	-0.563	down
EIF4H S21	EIF4H S21	0.0116967	37	-1.07	0.536	-0.536	down
EIF5B S1168	EIF5B S1168	0.089026	63.6	0.565	-0.282	0.282	up
EIF5B S135	EIF5B S135	0.181497	8.45	-1.35	0.677	-0.677	down
EIF5B S137	EIF5B S137	0.131417	22	-1.84	0.92	-0.92	down
EIF5B T301	EIF5B T301	0.247241	11.6	-1.24	0.622	-0.622	down
EIF5B Y134	EIF5B Y134	0.0324487	0.722	-2.98	1.49	-1.49	down
EIF6 S230	EIF6 S230	0.16198	7.98	0.958	-0.479	0.479	up
EIF6 S235	EIF6 S235	0.108557	0	0.969	-0.484	0.484	up
ELAC2 S208	ELAC2 S208	0.0417533	29.3	-1.95	0.975	-0.975	down
ELAC2 S212	ELAC2 S212	0.166849	28.8	-2.04	1.02	-1.02	down
ELAC2 S213	ELAC2 S213	0.137583	29.3	-2.09	1.04	-1.04	down
ELAC2 S215	ELAC2 S215	0.0958857	20.6	-2.5	1.25	-1.25	down
ELAVL1 S202	ELAVL1 S202	0.017983	84.9	-1.78	0.89	-0.89	down
ELF1 S167	ELF1 S167	0.172921	6.31	-1.07	0.535	-0.535	down
ELF1 S168	ELF1 S168	0.246275	5.95	-0.996	0.498	-0.498	down
ELF1 S187	ELF1 S187	0.00699711	13.6	-2.09	1.05	-1.05	down
ELFN2 S619	ELFN2 S619	0.0058097	48.6	-1.56	0.781	-0.781	down
ELL S437	ELL S437	0.216145	12	2.49	-1.24	1.24	up
ELMSAN1 S700	ELMSAN1 S700	0.0182557	7.14	-1.25	0.627	-0.627	down
ELMSAN1 T698	ELMSAN1 T698	0.193632	0	-0.784	0.392	-0.392	down
ELMSAN1 T704	ELMSAN1 T704	0.0148505	26	-1.58	0.788	-0.788	down
ELMSAN1 T715	ELMSAN1 T715	0.119031	12.6	0.762	-0.381	0.381	up
ELOA S163	ELOA S163	0.00426305	42.1	2.26	-1.13	1.13	up
ELP1 S471	ELP1 S471	0.0400958	69.8	-0.688	0.344	-0.344	down
EMC4 S36	EMC4 S36	0.119086	7.23	1.8	-0.901	0.901	up
EMD S142	EMD S142	0.140409	0.758	-1.53	0.766	-0.766	down
EMD S171	EMD S171	0.146812	7.73	-1.96	0.98	-0.98	down
EMD S173	EMD S173	0.0454949	1.65	-2.77	1.39	-1.39	down
EMD S52	EMD S52	0.0747684	1.93	2.27	-1.14	1.14	up
EML3 S198	EML3 S198	0.109393	11.7	1.44	-0.719	0.719	up
EML3 S887	EML3 S887	0.0450626	8.15	1.16	-0.581	0.581	up
EML3 S889	EML3 S889	0.0555604	13.6	1.04	-0.518	0.518	up
EML4 S138	EML4 S138	0.229138	30.8	-0.758	0.379	-0.379	down
EML4 S146	EML4 S146	0.0356152	19	-1.32	0.66	-0.66	down
EMSY S195	EMSY S195	0.232263	28.9	0.696	-0.348	0.348	up
ENO1 S419	ENO1 S419	0.198655	58.7	0.72	-0.36	0.36	up
EP300 S1037	EP300 S1037	0.237501	1.47	1.5	-0.751	0.751	up
EPB41L1 S75	EPB41L1 S75	0.127026	85.2	-0.782	0.391	-0.391	down
EPB41L1 S784	EPB41L1 S784	0.0149732	63.1	-0.807	0.403	-0.403	down
EPB41L1 T580	EPB41L1 T580	0.0761519	0	0.891	-0.445	0.445	up
EPB41L2 S38	EPB41L2 S38	0.200443	1.75	2.11	-1.05	1.05	up
EPB41L2 S55	EPB41L2 S55	0.259945	1.99	0.818	-0.409	0.409	up
EPB41L2 S676	EPB41L2 S676	0.0481278	1.44	0.696	-0.348	0.348	up
EPB41L2 S682	EPB41L2 S682	0.282858	0	0.702	-0.351	0.351	up
EPB41L2 T679	EPB41L2 T679	0.246175	7.54	0.882	-0.441	0.441	up
EPB41 S188	EPB41 S188	0.293001	49.1	-1.26	0.629	-0.629	down
EPB41 S95	EPB41 S95	0.0114003	52.9	0.893	-0.446	0.446	up
EPHA2 S897	EPHA2 S897	0.191922	42.8	0.556	-0.278	0.278	up
EPHA2 T898	EPHA2 T898	0.200931	14	-2.12	1.06	-1.06	down
EPHA7 Y748	EPHA7 Y748	0.102854	44.4	1.36	-0.678	0.678	up
EPN1 S420	EPN1 S420	0.230047	0	0.667	-0.333	0.333	up
EPN1 S447	EPN1 S447	0.288455	2.93	0.642	-0.321	0.321	up
EPN2 S172	EPN2 S172	0.234127	0.773	-1.25	0.624	-0.624	down
EPN2 S173	EPN2 S173	0.0729389	15	-1.12	0.558	-0.558	down
EPN3 S448	EPN3 S448	0.257201	1.22	-1.14	0.569	-0.569	down
EPPK1 S2720	EPPK1 S2720	0.158459	1.54	-2.03	1.02	-1.02	down
EPRS S747	EPRS S747	0.153951	12.9	2.46	-1.23	1.23	up
EPRS S882	EPRS S882	0.0860771	9.95	-1.55	0.773	-0.773	down
EPRS S885	EPRS S885	0.0857779	4.89	1.67	-0.837	0.837	up
EPRS S886	EPRS S886	0.116364	6.23	-0.594	0.297	-0.297	down
EPS15L1 S246	EPS15L1 S246	0.0535145	1.87	-1.1	0.548	-0.548	down
EPS15 S796	EPS15 S796	0.0335614	145	0.696	-0.348	0.348	up
EPS8L1 S182	EPS8L1 S182	0.0680223	51	-0.541	0.27	-0.27	down
EPS8L2 S459	EPS8L2 S459	0.0832529	8.56	-2.19	1.1	-1.1	down
EPS8L2 S463	EPS8L2 S463	0.196665	12.2	-1.95	0.974	-0.974	down
EPS8L2 S479	EPS8L2 S479	0.12873	2.11	-2.91	1.46	-1.46	down
EPS8L2 S570	EPS8L2 S570	0.187597	14.1	1.14	-0.572	0.572	up
EPS8L2 T469	EPS8L2 T469	0.232086	4.75	-1.24	0.619	-0.619	down
ERBB3 S982	ERBB3 S982	0.0172423	75.1	1.51	-0.755	0.755	up
ERBIN S1015	ERBIN S1015	0.170793	40.4	0.679	-0.34	0.34	up
ERBIN S602	ERBIN S602	0.217188	19.7	-0.902	0.451	-0.451	down
ERBIN S603	ERBIN S603	0.109208	19.7	-1.12	0.559	-0.559	down
ERBIN S715	ERBIN S715	0.12705	8.04	-1.91	0.955	-0.955	down
[truncated: 3,561 more rows]

## Sheet: CDK12as_1-NA-PP1_vs_DMSO
Quantification of phosphorylation sites by 1-NA-PP1 in HCT116 CDK12-AS cells
name	ID	Intensity.PP1_vs_Intensity.DMSO_p.val	Score.diff	Intensity.PP1_vs_Intensity.DMSO_ratio	Intensity.DMSO_centered	Intensity.PP1_centered	Regulation
AKAP12 S248	AKAP12 S248	0.00134309	122	-2.53	1.26	-1.26	down
AKAP8 S112	AKAP8 S112	0.00295246	93.2	-2.12	1.06	-1.06	down
ANAPC4 S777	ANAPC4 S777	0.000386611	43	4.6	-2.3	2.3	up
ANAPC4 S779	ANAPC4 S779	0.000398862	43	4.74	-2.37	2.37	up
ANLN S72	ANLN S72	0.00050764	21	-1.79	0.893	-0.893	down
ARHGEF11 S1519	ARHGEF11 S1519	4.87464e-05	19.8	-2.45	1.22	-1.22	down
ARHGEF16 S8	ARHGEF16 S8	0.000414424	1.98	3	-1.5	1.5	up
ATG9A S735	ATG9A S735	0.00229036	58.3	2.69	-1.35	1.35	up
ATP13A1 S935	ATP13A1 S935	0.000263195	110	2.07	-1.03	1.03	up
CAMSAP3 T338	CAMSAP3 T338	0.0023629	7.51	-2.52	1.26	-1.26	down
CAV2 S36	CAV2 S36	0.000423544	75.7	1.87	-0.934	0.934	up
CAVIN3 S165	CAVIN3 S165	0.00269221	25.3	2.26	-1.13	1.13	up
CC2D1A S455	CC2D1A S455	0.000541638	51.6	2.02	-1.01	1.01	up
CCDC86 S50	CCDC86 S50	0.00112963	14.9	-1.65	0.824	-0.824	down
CCDC86 S80	CCDC86 S80	0.00236263	49.6	-1.03	0.516	-0.516	down
CCDC94 S211	CCDC94 S211	0.000462628	67.7	1.68	-0.839	0.839	up
CCDC94 S213	CCDC94 S213	0.000462628	68	1.68	-0.839	0.839	up
CENPC S709	CENPC S709	0.000170371	11	2.55	-1.27	1.27	up
CHD9 S1468	CHD9 S1468	0.00273022	80.1	-1.11	0.553	-0.553	down
CHD9 S1472	CHD9 S1472	0.00273022	80.1	-1.11	0.553	-0.553	down
CLK3 S197	CLK3 S197	0.00268019	52.6	1	-0.501	0.501	up
CLK3 S199	CLK3 S199	0.00268019	52.6	1	-0.501	0.501	up
CMYA5 Y729	CMYA5 Y729	0.000191256	32.1	4.6	-2.3	2.3	up
CTNNA2 T658	CTNNA2 T658	0.00111878	32.3	-1.18	0.591	-0.591	down
CTPS2 S574	CTPS2 S574	6.52614e-05	17.2	-2.87	1.43	-1.43	down
DAXX S668	DAXX S668	0.000520025	18.7	2.26	-1.13	1.13	up
DAXX S671	DAXX S671	0.000520025	13.8	2.26	-1.13	1.13	up
DDX55 S594	DDX55 S594	0.000525283	71.7	3.07	-1.53	1.53	up
DENND1A S523	DENND1A S523	0.0023165	15.2	-1.49	0.744	-0.744	down
DIAPH1 S22	DIAPH1 S22	0.000280119	61	-2.14	1.07	-1.07	down
DKC1 S494	DKC1 S494	0.00108182	14.3	1.32	-0.659	0.659	up
DNMT1 S714	DNMT1 S714	0.00145833	73.7	-2.03	1.02	-1.02	down
DOCK7 T907	DOCK7 T907	0.000857473	13.1	-2.21	1.11	-1.11	down
DPH2 S488	DPH2 S488	0.001168	89.6	-1.73	0.867	-0.867	down
EIF4B S497	EIF4B S497	0.000561426	28.9	2.72	-1.36	1.36	up
EIF4B T450	EIF4B T450	0.000862738	13.4	-4.2	2.1	-2.1	down
EIF4EBP1 T46	EIF4EBP1 T46	0.00276292	3.93	3.24	-1.62	1.62	up
ERF S185	ERF S185	7.96244e-05	7.85	3.98	-1.99	1.99	up
ERF S187	ERF S187	0.000303592	5.29	3.65	-1.83	1.83	up
ERF S190	ERF S190	0.000903973	4.39	3.25	-1.62	1.62	up
ERF T193	ERF T193	0.000179079	3.18	4.61	-2.31	2.31	up
ESF1 T693	ESF1 T693	0.000381863	20.6	-3.55	1.77	-1.77	down
F2RL1 S390	F2RL1 S390	0.0012008	5.84	-2.69	1.34	-1.34	down
FAM122A S35	FAM122A S35	0.00218888	1.1	2.41	-1.21	1.21	up
FAM122B S119	FAM122B S119	0.0024623	8.72	-2.67	1.33	-1.33	down
FAM129B S691	FAM129B S691	0.00148261	0.998	7.16	-3.58	3.58	up
FAM199X S316	FAM199X S316	0.000417559	88.9	1.56	-0.782	0.782	up
FAM53C S236	FAM53C S236	0.000331997	1.33	-2.21	1.11	-1.11	down
FAM83H S924	FAM83H S924	0.00168499	0	1.81	-0.906	0.906	up
FAM83H S925	FAM83H S925	0.00168499	8.08	1.81	-0.906	0.906	up
FNBP4 S116	FNBP4 S116	0.00195448	53.3	1.27	-0.635	0.635	up
FOSL1 S101	FOSL1 S101	0.00263938	61.6	-1.38	0.688	-0.688	down
FOXK2 S369	FOXK2 S369	0.00116176	50	-2.71	1.36	-1.36	down
FOXK2 S373	FOXK2 S373	0.000989367	31.9	-2.77	1.38	-1.38	down
GIT1 T392	GIT1 T392	0.000515179	39.1	-1.99	0.993	-0.993	down
HNRNPK S379	HNRNPK S379	0.00290387	36.2	2.07	-1.04	1.04	up
HTATSF1 S453	HTATSF1 S453	0.00122403	29.2	1.34	-0.669	0.669	up
JUNB S251	JUNB S251	0.000106178	41.8	-3.79	1.9	-1.9	down
JUNB S259	JUNB S259	2.57365e-05	41.8	-2.67	1.33	-1.33	down
JUNB T255	JUNB T255	3.76963e-05	41.8	-2.6	1.3	-1.3	down
KAT7 S52	KAT7 S52	0.00121052	20.7	3.97	-1.98	1.98	up
LRRC47 S520	LRRC47 S520	1.63866e-05	5.25	4.6	-2.3	2.3	up
MAP3K2 S164	MAP3K2 S164	0.00242076	5.71	2.95	-1.48	1.48	up
MAST2 S1256	MAST2 S1256	0.000583088	18.3	2.18	-1.09	1.09	up
MATR3 S14	MATR3 S14	0.00014699	30.4	-2.08	1.04	-1.04	down
MCM3AP S538	MCM3AP S538	0.00107706	53.2	-2.43	1.22	-1.22	down
MICAL3 S687	MICAL3 S687	0.00127291	76.3	1.37	-0.686	0.686	up
MKNK2 S74	MKNK2 S74	0.00110752	15.9	2.44	-1.22	1.22	up
MPRIP S362	MPRIP S362	0.000609377	4.97	-2.05	1.02	-1.02	down
MRTO4 S80	MRTO4 S80	0.000895488	11.9	3.78	-1.89	1.89	up
NAB2 S162	NAB2 S162	0.000611851	50.5	-3.14	1.57	-1.57	down
NAB2 S171	NAB2 S171	0.00102453	50.5	-3.39	1.7	-1.7	down
NCL S580	NCL S580	0.00134299	84.3	1.42	-0.708	0.708	up
NSRP1 S255	NSRP1 S255	0.00165692	57.7	-1.3	0.652	-0.652	down
PAF1 S460	PAF1 S460	0.0019356	48.2	-1.91	0.956	-0.956	down
PAF1 S466	PAF1 S466	0.00146519	48.2	-2.01	1.01	-1.01	down
PARP1 S257	PARP1 S257	0.0021246	12	1.27	-0.634	0.634	up
PATL1 S184	PATL1 S184	0.000440384	63	-3.17	1.59	-1.59	down
PCNP S119	PCNP S119	0.000489772	31.8	1.73	-0.863	0.863	up
PDE4A S344	PDE4A S344	0.00105666	1.93	2.46	-1.23	1.23	up
PPP1R12A S304	PPP1R12A S304	0.00052679	3.62	2.85	-1.42	1.42	up
PPP1R9A S190	PPP1R9A S190	0.00114805	16.7	-1.64	0.82	-0.82	down
PPP6R2 S771	PPP6R2 S771	0.000879309	12.1	1.78	-0.889	0.889	up
PPP6R3 S524	PPP6R3 S524	9.91799e-05	2.09	2.69	-1.35	1.35	up
PPP6R3 S525	PPP6R3 S525	0.000784071	3.87	2.47	-1.24	1.24	up
PPP6R3 S825	PPP6R3 S825	0.000489572	17.5	3.02	-1.51	1.51	up
PRKCD S299	PRKCD S299	0.000885119	5.13	-3.32	1.66	-1.66	down
PRKDC S2612	PRKDC S2612	7.64752e-05	27.6	2.54	-1.27	1.27	up
PRKDC S2624	PRKDC S2624	0.00124639	14.6	2.39	-1.2	1.2	up
PRKDC T2620	PRKDC T2620	0.00168865	78.5	2.53	-1.26	1.26	up
PSMD4 S256	PSMD4 S256	0.000653165	32.8	-2.33	1.16	-1.16	down
PVR S406	PVR S406	0.00121905	20.2	4.09	-2.05	2.05	up
RABL6 S454	RABL6 S454	0.00016293	35.9	3.26	-1.63	1.63	up
RAD23B S168	RAD23B S168	0.000212182	6.75	-3.29	1.65	-1.65	down
RAD23B T159	RAD23B T159	0.00180375	7.02	-4.88	2.44	-2.44	down
RANBP2 S2668	RANBP2 S2668	7.52073e-05	20.5	2.11	-1.05	1.05	up
RGPD4 T2293	RGPD4 T2293	0.00222048	0	-2.51	1.26	-1.26	down
RIOK1 S22	RIOK1 S22	0.00136468	13.4	1.75	-0.875	0.875	up
RRM2 S20	RRM2 S20	0.0011319	50.4	1.51	-0.753	0.753	up
SCRIB S688	SCRIB S688	3.48665e-05	68.1	-5.48	2.74	-2.74	down
SCRIB T689	SCRIB T689	2.60723e-05	64.1	-3.85	1.93	-1.93	down
SERBP1 S330	SERBP1 S330	0.00297805	25.2	2.41	-1.21	1.21	up
SESN2 S249	SESN2 S249	0.00169186	42.6	2.76	-1.38	1.38	up
SGTA T303	SGTA T303	0.000695539	14.7	2.55	-1.28	1.28	up
SLC16A3 S464	SLC16A3 S464	0.000294815	15.4	-3.05	1.52	-1.52	down
SLCO4A1 S34	SLCO4A1 S34	0.00233308	17.4	-2.28	1.14	-1.14	down
SNAI1 S92	SNAI1 S92	0.000992015	24	2.14	-1.07	1.07	up
SPECC1L S385	SPECC1L S385	0.00137825	22.8	-1.28	0.639	-0.639	down
SRGAP1 S407	SRGAP1 S407	0.00108367	0.329	-2	0.998	-0.998	down
SRGAP1 S413	SRGAP1 S413	0.0015373	5.01	-2.94	1.47	-1.47	down
SRGAP1 T408	SRGAP1 T408	0.00139192	0.655	-2.61	1.3	-1.3	down
SRGAP1 T414	SRGAP1 T414	0.000726279	0	-2.28	1.14	-1.14	down
STIM1 S257	STIM1 S257	4.06168e-05	138	2.54	-1.27	1.27	up
STMN1 S139	STMN1 S139	0.000161216	58.2	3.05	-1.53	1.53	up
SUMO1 S2	SUMO1 S2	0.00150862	121	1.67	-0.834	0.834	up
TCOF1 S1111	TCOF1 S1111	0.000109012	8.35	-4.05	2.02	-2.02	down
TIMELESS S1173	TIMELESS S1173	0.0013539	165	2.04	-1.02	1.02	up
TJP3 S106	TJP3 S106	0.000398367	8.88	-2.59	1.29	-1.29	down
TJP3 S112	TJP3 S112	0.000836544	67.2	-1.43	0.717	-0.717	down
TRA2B S14	TRA2B S14	0.00220023	167	1.09	-0.544	0.544	up
TRIP12 S12	TRIP12 S12	0.00159286	53.5	1.61	-0.805	0.805	up
TRRAP S2051	TRRAP S2051	0.000325467	50.5	-1.83	0.913	-0.913	down
TSPYL2 S20	TSPYL2 S20	0.00076128	4.26	4.03	-2.02	2.02	up
UBR4 S2895	UBR4 S2895	0.00274145	15.3	-1.18	0.591	-0.591	down
UBR4 S2897	UBR4 S2897	0.000325323	15.3	-1.92	0.961	-0.961	down
UBR4 S2900	UBR4 S2900	0.00271179	15.3	-0.985	0.492	-0.492	down
USP34 S3358	USP34 S3358	0.00289092	35.1	-1.58	0.79	-0.79	down
USP34 S3359	USP34 S3359	0.00289092	29.6	-1.58	0.79	-0.79	down
USP48 S887	USP48 S887	0.0023678	0.223	-1.23	0.615	-0.615	down
UTP14A S434	UTP14A S434	0.00269405	64.5	-1.89	0.946	-0.946	down
VCPIP1 S757	VCPIP1 S757	0.00254618	10.8	-2.47	1.24	-1.24	down
VPS51 S10	VPS51 S10	0.000500974	14.9	-3.89	1.95	-1.95	down
WDR62 S1144	WDR62 S1144	0.000543405	69.6	1.39	-0.697	0.697	up
WDR77 T5	WDR77 T5	0.000360635	103	1.84	-0.918	0.918	up
WWC1 S899	WWC1 S899	0.00155315	17.2	-2.22	1.11	-1.11	down
YTHDC2 S6	YTHDC2 S6	6.39115e-05	1.23	3.3	-1.65	1.65	up
ZDHHC5 S380	ZDHHC5 S380	0.00233374	93.6	1.02	-0.511	0.511	up
ZMYND8 S495	ZMYND8 S495	2.73298e-05	20.6	-5.84	2.92	-2.92	down
ABCC2 S281	ABCC2 S281	0.190527	8.17	-0.99	0.495	-0.495	down
ABCC2 S283	ABCC2 S283	0.166905	14.3	-1.28	0.641	-0.641	down
ABCF1 S140	ABCF1 S140	0.0635224	103	2.99	-1.5	1.5	up
ABLIM1 S586	ABLIM1 S586	0.214694	43.8	0.908	-0.454	0.454	up
ACBD5 S200	ACBD5 S200	0.0380716	42.3	-1.43	0.713	-0.713	down
ACIN1 S240	ACIN1 S240	0.00416027	95.7	-0.95	0.475	-0.475	down
ACIN1 S243	ACIN1 S243	0.0048705	92.4	-0.917	0.459	-0.459	down
ACIN1 S410	ACIN1 S410	0.0857958	12.3	2.63	-1.32	1.32	up
ACIN1 S655	ACIN1 S655	0.169601	97.7	-0.558	0.279	-0.279	down
ACIN1 S710	ACIN1 S710	0.290041	63.3	-0.588	0.294	-0.294	down
ACIN1 S714	ACIN1 S714	0.0367636	63.3	-0.932	0.466	-0.466	down
ACIN1 T408	ACIN1 T408	0.0422196	1.24	2.34	-1.17	1.17	up
ACIN1 T414	ACIN1 T414	0.105778	21.4	2.84	-1.42	1.42	up
ACTR8 S412	ACTR8 S412	0.138507	79.5	-0.861	0.431	-0.431	down
ADNP S98	ADNP S98	0.0417968	181	0.537	-0.268	0.268	up
ADSL S9	ADSL S9	0.0307244	37.7	1.15	-0.575	0.575	up
AFAP1 S277	AFAP1 S277	0.0923002	6.77	-1.71	0.853	-0.853	down
AFAP1 S278	AFAP1 S278	0.17041	0	-0.805	0.402	-0.402	down
AFAP1 S283	AFAP1 S283	0.280808	19.8	-1.13	0.564	-0.564	down
AFDN S1275	AFDN S1275	0.142423	150	-0.909	0.455	-0.455	down
AFF1 S588	AFF1 S588	0.0890798	78.2	-0.628	0.314	-0.314	down
AFF4 S490	AFF4 S490	0.239813	0.737	1.81	-0.904	0.904	up
AFF4 S703	AFF4 S703	0.0395865	34.1	2	-0.998	0.998	up
AFF4 S706	AFF4 S706	0.0293553	28	1.86	-0.929	0.929	up
AGAP2 S648	AGAP2 S648	0.219219	16.9	-0.578	0.289	-0.289	down
AGFG1 S181	AGFG1 S181	0.0297171	47.6	-2.73	1.37	-1.37	down
AGFG1 T177	AGFG1 T177	0.0488328	28.7	-2.49	1.24	-1.24	down
AGGF1 S17	AGGF1 S17	0.170659	5.33	-2.31	1.15	-1.15	down
AHCTF1 S1160	AHCTF1 S1160	0.242404	28.3	0.974	-0.487	0.487	up
AHNAK S41	AHNAK S41	0.298619	41.4	-0.717	0.359	-0.359	down
AHNAK S5739	AHNAK S5739	0.00413936	10.8	-2.06	1.03	-1.03	down
AHNAK S5745	AHNAK S5745	0.0576531	2.82	-0.638	0.319	-0.319	down
AHNAK S5746	AHNAK S5746	0.0576531	2.52	-0.638	0.319	-0.319	down
AHNAK S5763	AHNAK S5763	0.0792233	10.7	-0.888	0.444	-0.444	down
AHNAK S5830	AHNAK S5830	0.00328557	84.3	-1.52	0.76	-0.76	down
AHNAK S5841	AHNAK S5841	0.0218396	50.1	1.41	-0.705	0.705	up
AIFM1 S268	AIFM1 S268	0.0179467	42.5	0.847	-0.423	0.423	up
AKAP11 S444	AKAP11 S444	0.267389	64.1	-0.626	0.313	-0.313	down
AKAP11 S448	AKAP11 S448	0.238267	64.1	-0.746	0.373	-0.373	down
AKAP12 S371	AKAP12 S371	0.185018	44.2	0.611	-0.305	0.305	up
AKAP12 S381	AKAP12 S381	0.0910167	43.9	1.02	-0.508	0.508	up
AKAP12 S483	AKAP12 S483	0.123948	69.9	-1.11	0.555	-0.555	down
AKAP12 S629	AKAP12 S629	0.0610641	76.3	0.503	-0.252	0.252	up
AKAP1 S445	AKAP1 S445	0.0422486	17.4	0.947	-0.473	0.473	up
AKAP2 S748	AKAP2 S748	0.0525348	13.5	2.14	-1.07	1.07	up
AKAP8L S297	AKAP8L S297	0.00913283	0.595	0.855	-0.428	0.428	up
AKAP8L S302	AKAP8L S302	0.215374	6.65	-0.778	0.389	-0.389	down
AKAP8L T308	AKAP8L T308	0.208368	17.5	-0.613	0.307	-0.307	down
AKT1S1 S211	AKT1S1 S211	0.02963	60.3	-0.971	0.486	-0.486	down
ALK S76	ALK S76	0.015863	69.7	1.99	-0.996	0.996	up
ALK S77	ALK S77	0.0102401	69.7	1.84	-0.922	0.922	up
ALK S78	ALK S78	0.0105144	69.7	1.85	-0.927	0.927	up
ALS2 S483	ALS2 S483	0.0334381	56.6	1.12	-0.56	0.56	up
ALS2 S492	ALS2 S492	0.0334381	34.3	1.12	-0.56	0.56	up
AMBRA1 S639	AMBRA1 S639	0.280685	35	-0.769	0.385	-0.385	down
AMPD2 S190	AMPD2 S190	0.0893751	56.8	0.544	-0.272	0.272	up
ANKRD17 S2042	ANKRD17 S2042	0.197281	1.12	-0.743	0.372	-0.372	down
ANKRD17 S2045	ANKRD17 S2045	0.114629	7.89	-1.33	0.664	-0.664	down
ANKRD17 S2401	ANKRD17 S2401	0.0153613	25.8	-1.08	0.541	-0.541	down
ANKRD50 S1183	ANKRD50 S1183	0.0149012	48.1	1.08	-0.539	0.539	up
ANKS1A S647	ANKS1A S647	0.133817	41.6	0.653	-0.327	0.327	up
AP3B1 S276	AP3B1 S276	0.016605	124	1.22	-0.608	0.608	up
APBB2 S123	APBB2 S123	0.0115781	52.3	0.779	-0.389	0.389	up
APBB2 S412	APBB2 S412	0.0144454	45.2	-1.55	0.777	-0.777	down
APEH S185	APEH S185	0.109648	13.8	0.763	-0.382	0.382	up
APMAP T19	APMAP T19	0.00954854	49.6	2.1	-1.05	1.05	up
ARAF S621	ARAF S621	0.0690207	61.4	0.577	-0.289	0.289	up
ARAP3 S1444	ARAP3 S1444	0.087322	99.6	-1.39	0.697	-0.697	down
AREL1 S337	AREL1 S337	0.091595	19.4	1.46	-0.73	0.73	up
ARFGEF2 S218	ARFGEF2 S218	0.237854	23.1	-1.5	0.751	-0.751	down
ARFGEF2 S227	ARFGEF2 S227	0.23962	84	-1.54	0.771	-0.771	down
ARFIP1 S28	ARFIP1 S28	0.0271494	14.8	-0.753	0.377	-0.377	down
ARGLU1 S56	ARGLU1 S56	0.158827	47.5	0.509	-0.254	0.254	up
ARGLU1 S58	ARGLU1 S58	0.158827	39.8	0.509	-0.254	0.254	up
ARHGAP12 T230	ARHGAP12 T230	0.0300875	0.927	-5.83	2.92	-2.92	down
ARHGAP17 S674	ARHGAP17 S674	0.0164592	13.1	-1.05	0.523	-0.523	down
ARHGAP1 S49	ARHGAP1 S49	0.133684	0	2.27	-1.13	1.13	up
ARHGAP1 S50	ARHGAP1 S50	0.0406083	8.5	-2.77	1.38	-1.38	down
ARHGAP1 S51	ARHGAP1 S51	0.0575875	18.7	-2.06	1.03	-1.03	down
ARHGAP23 S598	ARHGAP23 S598	0.237035	64.8	-0.628	0.314	-0.314	down
ARHGAP23 S623	ARHGAP23 S623	0.145022	8.85	-0.84	0.42	-0.42	down
ARHGAP27 S466	ARHGAP27 S466	0.0237181	72.4	-2.42	1.21	-1.21	down
ARHGAP27 S632	ARHGAP27 S632	0.131062	8.72	-0.903	0.451	-0.451	down
ARHGAP29 S489	ARHGAP29 S489	0.16521	6.79	0.905	-0.452	0.452	up
ARHGAP29 S499	ARHGAP29 S499	0.25976	47.9	1.31	-0.653	0.653	up
ARHGAP32 S706	ARHGAP32 S706	0.163401	16.4	-1.16	0.579	-0.579	down
ARHGAP32 S709	ARHGAP32 S709	0.239534	8.15	-0.869	0.434	-0.434	down
ARHGAP35 S1179	ARHGAP35 S1179	0.0187473	81.7	0.931	-0.466	0.466	up
ARHGAP35 S770	ARHGAP35 S770	0.216859	9.19	0.836	-0.418	0.418	up
ARHGEF10 S1284	ARHGEF10 S1284	0.276773	6.96	0.88	-0.44	0.44	up
ARHGEF11 S1457	ARHGEF11 S1457	0.145274	16.1	-0.501	0.251	-0.251	down
ARHGEF11 S251	ARHGEF11 S251	0.179451	14.7	1.57	-0.785	0.785	up
ARHGEF11 T1461	ARHGEF11 T1461	0.149931	0	-0.555	0.277	-0.277	down
ARHGEF11 T1462	ARHGEF11 T1462	0.103453	10.8	-1.15	0.573	-0.573	down
ARHGEF11 T254	ARHGEF11 T254	0.251669	0.408	-1.28	0.638	-0.638	down
ARHGEF12 S309	ARHGEF12 S309	0.293804	15.1	-1.11	0.554	-0.554	down
ARHGEF16 S227	ARHGEF16 S227	0.00372054	6.58	-2.48	1.24	-1.24	down
ARHGEF16 S230	ARHGEF16 S230	0.09084	27.7	-2.1	1.05	-1.05	down
ARHGEF16 S240	ARHGEF16 S240	0.0295408	10.2	-3.32	1.66	-1.66	down
ARHGEF16 T226	ARHGEF16 T226	0.0439639	0.867	-1.57	0.783	-0.783	down
ARHGEF2 S932	ARHGEF2 S932	0.0209179	121	1.28	-0.641	0.641	up
ARID3A S88	ARID3A S88	0.0298182	50.9	-1.98	0.991	-0.991	down
ARID4B S790	ARID4B S790	0.0211156	48.1	-1.02	0.51	-0.51	down
ARID4B T793	ARID4B T793	0.0211156	39.7	-1.02	0.51	-0.51	down
ASAP1 S839	ASAP1 S839	0.0309157	18.2	-1.29	0.647	-0.647	down
ATAD2 S1233	ATAD2 S1233	0.143362	20	-0.81	0.405	-0.405	down
ATAD2 T1245	ATAD2 T1245	0.0943264	0.115	-0.884	0.442	-0.442	down
ATF1 S72	ATF1 S72	0.0411206	15	0.926	-0.463	0.463	up
ATF7IP S474	ATF7IP S474	0.006171	7.58	-1.7	0.85	-0.85	down
ATF7IP S477	ATF7IP S477	0.00601088	13.1	-1.62	0.809	-0.809	down
ATG9A S828	ATG9A S828	0.242188	60.8	1.58	-0.789	0.789	up
ATN1 S101	ATN1 S101	0.0925844	23	-0.664	0.332	-0.332	down
ATN1 S107	ATN1 S107	0.0858586	40.3	-0.772	0.386	-0.386	down
ATN1 S645	ATN1 S645	0.194096	62.7	0.558	-0.279	0.279	up
ATN1 S739	ATN1 S739	0.0817178	11.5	-1.66	0.831	-0.831	down
ATN1 S746	ATN1 S746	0.137163	19.7	-3.04	1.52	-1.52	down
ATN1 S748	ATN1 S748	0.0801597	27.2	-2.09	1.04	-1.04	down
ATP13A1 S899	ATP13A1 S899	0.236256	40.3	1.38	-0.688	0.688	up
ATP6V0A2 S695	ATP6V0A2 S695	0.0338243	62.8	1.28	-0.64	0.64	up
ATRX S34	ATRX S34	0.246726	9.13	-1.22	0.612	-0.612	down
ATRX S784	ATRX S784	0.0540648	14.6	0.559	-0.279	0.279	up
ATRX S849	ATRX S849	0.0136628	101	0.855	-0.428	0.428	up
ATRX S850	ATRX S850	0.0136628	101	0.855	-0.428	0.428	up
ATXN2L S111	ATXN2L S111	0.0211905	106	-0.615	0.308	-0.308	down
ATXN2 S431	ATXN2 S431	0.0913542	66.7	0.668	-0.334	0.334	up
ATXN2 S758	ATXN2 S758	0.0522176	57.2	-1.93	0.963	-0.963	down
ATXN2 S772	ATXN2 S772	0.0798022	15.4	-2.44	1.22	-1.22	down
ATXN2 S861	ATXN2 S861	0.0382182	16.1	-0.612	0.306	-0.306	down
ATXN2 T771	ATXN2 T771	0.0709235	1.82	-2.12	1.06	-1.06	down
BAG3 S377	BAG3 S377	0.0262846	39.5	1.01	-0.505	0.505	up
BAHD1 S184	BAHD1 S184	0.0317938	46.1	1.49	-0.744	0.744	up
BAIAP2 S325	BAIAP2 S325	0.0483207	70.3	-0.923	0.461	-0.461	down
BAZ1A S1417	BAZ1A S1417	0.161052	29.6	-0.994	0.497	-0.497	down
BAZ1A S1546	BAZ1A S1546	0.222968	0	-0.72	0.36	-0.36	down
BAZ1A T1547	BAZ1A T1547	0.10763	3.77	-1.61	0.807	-0.807	down
BAZ1B S1342	BAZ1B S1342	0.191958	73.8	0.653	-0.326	0.326	up
BAZ1B S161	BAZ1B S161	0.0916679	6.57	-0.794	0.397	-0.397	down
BAZ1B S347	BAZ1B S347	0.00520778	37.9	-2.5	1.25	-1.25	down
BAZ1B S349	BAZ1B S349	0.0383551	43.3	-2.79	1.39	-1.39	down
BAZ1B S705	BAZ1B S705	0.282818	5.94	-0.755	0.378	-0.378	down
BCKDHA S337	BCKDHA S337	0.290834	18.7	0.545	-0.272	0.272	up
BCL2L12 S113	BCL2L12 S113	0.0387592	74.5	-0.626	0.313	-0.313	down
BCL7B S120	BCL7B S120	0.228014	3.95	-1.59	0.797	-0.797	down
BCL9L T936	BCL9L T936	0.0234268	5.19	-1.95	0.976	-0.976	down
BCLAF1 S196	BCLAF1 S196	0.0488621	2.11	1.46	-0.729	0.729	up
BCLAF1 S198	BCLAF1 S198	0.0633641	17.2	-1.21	0.604	-0.604	down
BCLAF1 S264	BCLAF1 S264	0.0596215	15	-1.78	0.891	-0.891	down
BCLAF1 S512	BCLAF1 S512	0.0400795	78.2	1	-0.501	0.501	up
BCLAF1 S658	BCLAF1 S658	0.0674199	65.4	0.574	-0.287	0.287	up
BIRC6 S577	BIRC6 S577	0.130106	15.8	-0.892	0.446	-0.446	down
BIRC6 S581	BIRC6 S581	0.130106	7.1	-0.892	0.446	-0.446	down
BLM S328	BLM S328	0.00447057	8.5	-2.87	1.44	-1.44	down
BLOC1S5 S103	BLOC1S5 S103	0.0377514	31.7	-1.84	0.92	-0.92	down
BMP2K S1029	BMP2K S1029	0.0265755	35.2	-0.78	0.39	-0.39	down
BNIP2 S114	BNIP2 S114	0.0178117	58.1	1.57	-0.784	0.784	up
BOD1L1 S1531	BOD1L1 S1531	0.0315116	40.4	0.708	-0.354	0.354	up
BOD1L1 S482	BOD1L1 S482	0.0293267	21.2	-1.59	0.796	-0.796	down
BOD1L1 S484	BOD1L1 S484	0.0331687	24	-2.3	1.15	-1.15	down
BORCS7 S45	BORCS7 S45	0.204252	0	0.785	-0.392	0.392	up
BPTF S1251	BPTF S1251	0.113519	98	-0.517	0.259	-0.259	down
BRD1 S18	BRD1 S18	0.0493841	13.5	-2.57	1.28	-1.28	down
BRD1 S25	BRD1 S25	0.0913003	11.5	-1.88	0.94	-0.94	down
BRPF1 T858	BRPF1 T858	0.0886831	39	-0.577	0.289	-0.289	down
BUD13 S197	BUD13 S197	0.029572	70.4	0.763	-0.382	0.382	up
BUD13 S201	BUD13 S201	0.029572	70.4	0.763	-0.382	0.382	up
BUD13 S271	BUD13 S271	0.056803	64	-1.36	0.678	-0.678	down
C11orf84 S248	C11orf84 S248	0.0794387	19.6	-1.47	0.733	-0.733	down
C11orf84 S251	C11orf84 S251	0.0927037	12.8	-1.66	0.832	-0.832	down
C12orf45 S178	C12orf45 S178	0.0254522	19.2	0.685	-0.342	0.342	up
C16orf72 S167	C16orf72 S167	0.0257013	98.2	0.641	-0.321	0.321	up
C18orf25 S143	C18orf25 S143	0.0183439	30.7	-2.61	1.3	-1.3	down
C18orf25 S67	C18orf25 S67	0.0568975	19.9	-0.618	0.309	-0.309	down
C18orf25 S69	C18orf25 S69	0.00680229	23.7	-0.793	0.397	-0.397	down
C2CD2L T621	C2CD2L T621	0.138043	16.7	2.5	-1.25	1.25	up
C2CD3 S728	C2CD3 S728	0.236269	8.38	-0.811	0.406	-0.406	down
C2CD5 S659	C2CD5 S659	0.0586399	16.3	-0.664	0.332	-0.332	down
C2CD5 S661	C2CD5 S661	0.0226514	20.9	-0.683	0.342	-0.342	down
C2CD5 S662	C2CD5 S662	0.181344	24.5	-0.609	0.305	-0.305	down
C2orf49 S182	C2orf49 S182	0.0727088	25.4	-0.829	0.414	-0.414	down
C9orf78 S15	C9orf78 S15	0.205799	129	1.15	-0.575	0.575	up
C9orf78 S17	C9orf78 S17	0.106497	106	0.824	-0.412	0.412	up
CAAP1 S312	CAAP1 S312	0.00334486	10.1	1.83	-0.917	0.917	up
CABP7 T140	CABP7 T140	0.229136	16.2	2.06	-1.03	1.03	up
CABP7 Y138	CABP7 Y138	0.229075	39.2	2.05	-1.03	1.03	up
CAMK2D S333	CAMK2D S333	0.0377265	7.96	1.62	-0.81	0.81	up
CAMK2D T331	CAMK2D T331	0.0400068	0	0.579	-0.29	0.29	up
CAMSAP2 S1148	CAMSAP2 S1148	0.216275	25.6	-1.52	0.762	-0.762	down
CAMSAP3 S341	CAMSAP3 S341	0.0265883	23.7	-2.12	1.06	-1.06	down
CAMSAP3 S347	CAMSAP3 S347	0.125508	11.5	-1.81	0.903	-0.903	down
CAMSAP3 S351	CAMSAP3 S351	0.0316244	11	-2.58	1.29	-1.29	down
CAMSAP3 S431	CAMSAP3 S431	0.251662	16.7	0.792	-0.396	0.396	up
CANX S583	CANX S583	0.00356307	109	1.86	-0.929	0.929	up
CAP1 T307	CAP1 T307	0.013489	1.76	-0.904	0.452	-0.452	down
CAP2 S309	CAP2 S309	0.0756116	21.4	-0.825	0.412	-0.412	down
CAP2 S312	CAP2 S312	0.216138	13.8	-0.758	0.379	-0.379	down
CARMIL1 S1315	CARMIL1 S1315	0.086413	20.5	0.543	-0.271	0.271	up
CASC3 S265	CASC3 S265	0.0319712	57	0.906	-0.453	0.453	up
CASP8AP2 S875	CASP8AP2 S875	0.0181242	54.8	-1.07	0.534	-0.534	down
CASZ1 S720	CASZ1 S720	0.186877	15.9	1.76	-0.88	0.88	up
CASZ1 S721	CASZ1 S721	0.172506	16.5	1.47	-0.737	0.737	up
CAV1 S37	CAV1 S37	0.0341615	111	0.718	-0.359	0.359	up
CAVIN1 S167	CAVIN1 S167	0.00474334	31.3	0.972	-0.486	0.486	up
CAVIN3 S166	CAVIN3 S166	0.00493429	25.3	2.54	-1.27	1.27	up
CBARP S703	CBARP S703	0.125223	30.3	-0.942	0.471	-0.471	down
CBX3 S93	CBX3 S93	0.0760435	103	-0.655	0.328	-0.328	down
CBX8 S191	CBX8 S191	0.0956168	15.9	-0.952	0.476	-0.476	down
CCDC137 S19	CCDC137 S19	0.0532236	62.4	-1.21	0.607	-0.607	down
CCDC82 S131	CCDC82 S131	0.061209	191	2.13	-1.07	1.07	up
CCDC85C S246	CCDC85C S246	0.166212	29.3	0.798	-0.399	0.399	up
CCDC86 S91	CCDC86 S91	0.0578347	49.6	-0.564	0.282	-0.282	down
CCDC86 T42	CCDC86 T42	0.194935	6.65	-2.96	1.48	-1.48	down
CCDC9 S386	CCDC9 S386	0.0180072	11.7	-0.804	0.402	-0.402	down
CCDC9 S390	CCDC9 S390	0.0180564	7.83	-1.3	0.65	-0.65	down
CCDC9 T389	CCDC9 T389	0.115252	2.83	1.72	-0.861	0.861	up
CCNE2 S21	CCNE2 S21	0.213378	12.1	-0.908	0.454	-0.454	down
CCNK S340	CCNK S340	0.0596805	62.9	1.21	-0.606	0.606	up
CCNL1 S335	CCNL1 S335	0.0504206	22.9	2.05	-1.03	1.03	up
CCNL1 S341	CCNL1 S341	0.193081	5.97	1.75	-0.873	0.873	up
CCNL1 S352	CCNL1 S352	0.0281591	44	0.875	-0.438	0.438	up
CCNL1 S372	CCNL1 S372	0.0457666	50.4	-0.887	0.443	-0.443	down
CCNL1 S374	CCNL1 S374	0.0473142	27.9	-1.01	0.505	-0.505	down
CCNL1 T325	CCNL1 T325	0.158783	28.9	-1.47	0.735	-0.735	down
CCNL2 S369	CCNL2 S369	0.104123	62.9	0.847	-0.423	0.423	up
CCNYL1 S344	CCNYL1 S344	0.228947	49.8	0.655	-0.327	0.327	up
CCZ1B S266	CCZ1B S266	0.01426	89	0.852	-0.426	0.426	up
CD2AP S458	CD2AP S458	0.0127847	63.7	-1.09	0.545	-0.545	down
CD2AP S510	CD2AP S510	0.0393499	28.8	1.71	-0.854	0.854	up
CD2AP S514	CD2AP S514	0.0497812	29.5	1.61	-0.804	0.804	up
CD2AP T229	CD2AP T229	0.0190777	1.26	-1.34	0.672	-0.672	down
CD33 S307	CD33 S307	0.0474277	13.8	-1.55	0.777	-0.777	down
CD33 T299	CD33 T299	0.0715025	23	-1.42	0.709	-0.709	down
CDC37 S377	CDC37 S377	0.226641	97.2	0.768	-0.384	0.384	up
CDC42BPA S1719	CDC42BPA S1719	0.0787961	66.5	-0.9	0.45	-0.45	down
CDC42BPA S1721	CDC42BPA S1721	0.0322084	42.9	-0.724	0.362	-0.362	down
CDC42BPB S1693	CDC42BPB S1693	0.0891015	67.8	-0.666	0.333	-0.333	down
CDC6 S74	CDC6 S74	0.183513	42.1	-0.648	0.324	-0.324	down
CDCA3 S43	CDCA3 S43	0.00367871	0.515	-2.41	1.2	-1.2	down
CDCA3 T37	CDCA3 T37	0.00464867	30.9	-2.35	1.17	-1.17	down
CDCA5 S21	CDCA5 S21	0.00486348	41.6	1.57	-0.785	0.785	up
CDCA7L S261	CDCA7L S261	0.104808	44.8	0.517	-0.259	0.259	up
CDK13 S325	CDK13 S325	0.100087	25.6	-0.78	0.39	-0.39	down
CDK13 S348	CDK13 S348	0.201653	1.98	-0.927	0.464	-0.464	down
CDK13 S395	CDK13 S395	0.0386842	44.3	-3.03	1.51	-1.51	down
CDK13 S397	CDK13 S397	0.0482169	29.4	-2.77	1.39	-1.39	down
CDK13 S400	CDK13 S400	0.0308848	28.6	-2.83	1.41	-1.41	down
CDK14 S95	CDK14 S95	0.0451039	42	-1.06	0.532	-0.532	down
CDK16 S110	CDK16 S110	0.0476268	15.8	0.666	-0.333	0.333	up
CDK16 T111	CDK16 T111	0.00631925	2.51	1.22	-0.612	0.612	up
CDK7 T170	CDK7 T170	0.0430862	36	-0.822	0.411	-0.411	down
CDK9 S347	CDK9 S347	0.0748702	136	0.592	-0.296	0.296	up
CDKN1A S130	CDKN1A S130	0.00911015	88.3	1.56	-0.779	0.779	up
CDS1 S35	CDS1 S35	0.0700523	8.78	1.53	-0.764	0.764	up
CDS1 T36	CDS1 T36	0.00962509	0	1.71	-0.857	0.857	up
CDS2 S21	CDS2 S21	0.0357023	5.37	2.04	-1.02	1.02	up
CDS2 S33	CDS2 S33	0.00701214	18.8	0.92	-0.46	0.46	up
CDV3 S106	CDV3 S106	0.224058	70.9	-1.45	0.726	-0.726	down
CDV3 S107	CDV3 S107	0.116445	70.9	0.949	-0.475	0.475	up
CENPA S17	CENPA S17	0.120084	47.8	0.522	-0.261	0.261	up
CENPA S19	CENPA S19	0.120084	30.8	0.522	-0.261	0.261	up
CEP170B S1199	CEP170B S1199	0.0442708	63.5	1.09	-0.544	0.544	up
CEP170B S619	CEP170B S619	0.0312023	134	1.78	-0.891	0.891	up
CEP170B S853	CEP170B S853	0.128419	149	-0.518	0.259	-0.259	down
CEP170 S356	CEP170 S356	0.00836867	81.5	-2.09	1.05	-1.05	down
CEP170 S359	CEP170 S359	0.00588808	66.4	-2.01	1.01	-1.01	down
CEP192 S1152	CEP192 S1152	0.185742	0	-0.698	0.349	-0.349	down
CEP192 S1153	CEP192 S1153	0.268016	0	-0.59	0.295	-0.295	down
CERS4 S342	CERS4 S342	0.00344419	39	1.17	-0.583	0.583	up
CERS4 S347	CERS4 S347	0.00344419	10.9	1.17	-0.583	0.583	up
CERS4 S349	CERS4 S349	0.0649907	0	2.28	-1.14	1.14	up
CERS4 S350	CERS4 S350	0.0200176	6.21	0.914	-0.457	0.457	up
CHAF1A S777	CHAF1A S777	0.0433392	7.13	-2.73	1.36	-1.36	down
CHAF1B S538	CHAF1B S538	0.0883574	21.9	3.04	-1.52	1.52	up
CHAMP1 S427	CHAMP1 S427	0.0246529	45.5	4.15	-2.07	2.07	up
CHAMP1 S432	CHAMP1 S432	0.0114908	94.2	2.56	-1.28	1.28	up
CHAMP1 S436	CHAMP1 S436	0.0112851	94.2	2.58	-1.29	1.29	up
CHAMP1 S651	CHAMP1 S651	0.187976	40	-0.582	0.291	-0.291	down
CHAMP1 S653	CHAMP1 S653	0.0546417	40	-1.69	0.843	-0.843	down
CHD1 S1098	CHD1 S1098	0.0247834	14.8	-0.664	0.332	-0.332	down
CHD1 S1689	CHD1 S1689	0.0164191	47.4	1.87	-0.933	0.933	up
CHD1 S215	CHD1 S215	0.0162077	92.9	-1.25	0.625	-0.625	down
CHD1 S216	CHD1 S216	0.0162077	92.9	-1.25	0.625	-0.625	down
CHD4 S1531	CHD4 S1531	0.0807168	88.2	-0.557	0.279	-0.279	down
CHD7 S2956	CHD7 S2956	0.232915	36.7	-1	0.502	-0.502	down
CHERP S822	CHERP S822	0.0300351	0.717	-1.97	0.983	-0.983	down
CHERP S823	CHERP S823	0.0287447	0.717	-1.87	0.937	-0.937	down
CHMP2B S199	CHMP2B S199	0.185228	32.7	0.724	-0.362	0.362	up
CHRAC1 S124	CHRAC1 S124	0.00538359	77.8	1.05	-0.527	0.527	up
CLASP1 S1091	CLASP1 S1091	0.0757279	14.6	1.06	-0.531	0.531	up
CLASP1 S646	CLASP1 S646	0.256217	12.5	-2.55	1.27	-1.27	down
CLK3 S280	CLK3 S280	0.0911702	1.31	0.674	-0.337	0.337	up
CLK3 S281	CLK3 S281	0.0911702	1.31	0.674	-0.337	0.337	up
CLK3 S283	CLK3 S283	0.0814476	100	1.05	-0.526	0.526	up
CLK4 S138	CLK4 S138	0.0437649	152	1.06	-0.53	0.53	up
CLSPN S65	CLSPN S65	0.00885974	11	1	-0.501	0.501	up
CLSPN S67	CLSPN S67	0.00885974	9.17	1	-0.501	0.501	up
COG1 S459	COG1 S459	0.033431	6.23	2.29	-1.14	1.14	up
COG7 S504	COG7 S504	0.181521	8.12	0.952	-0.476	0.476	up
COL17A1 S148	COL17A1 S148	0.0268204	45.2	-1.26	0.628	-0.628	down
COL17A1 S150	COL17A1 S150	0.0961403	18	-1.18	0.592	-0.592	down
COL17A1 S93	COL17A1 S93	0.295425	19.8	-0.601	0.301	-0.301	down
COL19A1 S81	COL19A1 S81	0.0659186	66.7	0.908	-0.454	0.454	up
CPD T1368	CPD T1368	0.129337	50.9	0.928	-0.464	0.464	up
CPD T1370	CPD T1370	0.129337	39.9	0.928	-0.464	0.464	up
CREB1 S340	CREB1 S340	0.23611	88.4	0.657	-0.328	0.328	up
CRTC2 S613	CRTC2 S613	0.0111199	61.9	-0.834	0.417	-0.417	down
CRYBG1 T20	CRYBG1 T20	0.144279	1.67	-1.29	0.644	-0.644	down
CSNK2B S209	CSNK2B S209	0.0513981	35	1.48	-0.741	0.741	up
CSPP1 S459	CSPP1 S459	0.272878	93.5	0.55	-0.275	0.275	up
CTDP1 S869	CTDP1 S869	0.0961478	34.4	-0.734	0.367	-0.367	down
CTDP1 S872	CTDP1 S872	0.0961478	13	-0.734	0.367	-0.367	down
CTDSPL2 S9	CTDSPL2 S9	0.0777947	93.4	-0.597	0.298	-0.298	down
CTIF S18	CTIF S18	0.16743	79.8	-0.891	0.446	-0.446	down
CTNNA2 S652	CTNNA2 S652	0.0388417	5.31	-1.08	0.54	-0.54	down
CTNNA2 S655	CTNNA2 S655	0.0048298	5.91	-1.28	0.642	-0.642	down
CTNNA2 T654	CTNNA2 T654	0.0134734	7.05	-1.32	0.659	-0.659	down
CTNNB1 S191	CTNNB1 S191	0.032665	85.4	0.711	-0.355	0.355	up
CTNND1 S920	CTNND1 S920	0.0581984	46.6	-1.56	0.782	-0.782	down
CTPS1 S568	CTPS1 S568	0.0678913	10	-1.13	0.564	-0.564	down
CTPS1 S571	CTPS1 S571	0.0756452	14.4	-1.03	0.515	-0.515	down
CTPS1 S573	CTPS1 S573	0.268428	21	-1.19	0.597	-0.597	down
CTPS1 S574	CTPS1 S574	0.121849	19.1	-0.551	0.275	-0.275	down
CTPS1 S575	CTPS1 S575	0.0677004	32.9	-0.595	0.298	-0.298	down
CTPS1 Y567	CTPS1 Y567	0.0499008	2.11	-1.21	0.607	-0.607	down
CTPS2 S571	CTPS2 S571	0.0382441	11.9	-2.76	1.38	-1.38	down
CTR9 S970	CTR9 S970	0.103251	106	0.794	-0.397	0.397	up
CTR9 T925	CTR9 T925	0.0275111	58.7	1.49	-0.746	0.746	up
CTTNBP2NL S481	CTTNBP2NL S481	0.020192	17.2	-2.9	1.45	-1.45	down
CTTN T399	CTTN T399	0.290586	5.26	1.69	-0.844	0.844	up
CUX1 S1215	CUX1 S1215	0.0704809	8.21	-0.84	0.42	-0.42	down
CUX1 S1216	CUX1 S1216	0.0704809	8.77	-0.84	0.42	-0.42	down
CXADR S332	CXADR S332	0.0509379	15.1	1.7	-0.852	0.852	up
CXorf38 T314	CXorf38 T314	0.0672475	73.4	0.596	-0.298	0.298	up
DBN1 S142	DBN1 S142	0.089917	60	0.535	-0.267	0.267	up
DBN1 S337	DBN1 S337	0.0124362	3.63	-1.61	0.807	-0.807	down
DBN1 S339	DBN1 S339	0.0195305	6.59	-1.37	0.684	-0.684	down
DBN1 T335	DBN1 T335	0.113434	1.73	-1.78	0.892	-0.892	down
DCAF1 S290	DCAF1 S290	0.120549	11.4	-0.677	0.338	-0.338	down
DCAF6 S657	DCAF6 S657	0.231627	32.2	2.33	-1.17	1.17	up
DCAF6 T654	DCAF6 T654	0.27368	33.3	1.94	-0.968	0.968	up
DCP1A S522	DCP1A S522	0.191239	11.2	-0.627	0.314	-0.314	down
DCP1A S525	DCP1A S525	0.204308	13.6	-0.545	0.272	-0.272	down
DDX10 S539	DDX10 S539	0.0959663	60.7	-1.13	0.563	-0.563	down
DDX20 S500	DDX20 S500	0.176162	33.4	-1.59	0.793	-0.793	down
DDX21 S13	DDX21 S13	0.225055	15.4	0.683	-0.342	0.342	up
DDX21 S171	DDX21 S171	0.0925088	31.8	0.54	-0.27	0.27	up
DDX21 S173	DDX21 S173	0.0925088	31.8	0.54	-0.27	0.27	up
DDX21 S71	DDX21 S71	0.136531	109	0.625	-0.312	0.312	up
DDX21 S89	DDX21 S89	0.00621784	73.5	0.93	-0.465	0.465	up
DDX24 S82	DDX24 S82	0.0761792	85.5	0.572	-0.286	0.286	up
DDX24 S93	DDX24 S93	0.207111	5.72	2.56	-1.28	1.28	up
DDX3X S90	DDX3X S90	0.0325359	13.3	-1.86	0.931	-0.931	down
DDX51 S83	DDX51 S83	0.128167	92.3	1.52	-0.759	0.759	up
DDX54 S39	DDX54 S39	0.0405604	40.6	2.05	-1.02	1.02	up
DDX54 S41	DDX54 S41	0.0708624	40.6	1.81	-0.906	0.906	up
DDX54 S75	DDX54 S75	0.0172847	11.5	0.738	-0.369	0.369	up
DDX54 S782	DDX54 S782	0.113476	75.7	0.696	-0.348	0.348	up
DENND1A S520	DENND1A S520	0.0542747	6.97	-1.25	0.626	-0.626	down
DENND4C S1099	DENND4C S1099	0.232419	13.6	0.94	-0.47	0.47	up
DENND4C S989	DENND4C S989	0.0702582	62.6	-1.34	0.669	-0.669	down
DENR S73	DENR S73	0.217368	88.8	0.628	-0.314	0.314	up
DGAT1 S14	DGAT1 S14	0.0261059	0	-2.03	1.01	-1.01	down
DGAT1 S17	DGAT1 S17	0.0129146	0	-2.13	1.07	-1.07	down
DGAT1 S18	DGAT1 S18	0.0255668	0	-2.1	1.05	-1.05	down
DGAT1 T12	DGAT1 T12	0.0367724	0	-1.75	0.877	-0.877	down
DGCR8 S271	DGCR8 S271	0.0805126	21.4	-1.65	0.826	-0.826	down
DGCR8 S275	DGCR8 S275	0.0792182	14.9	-1.64	0.819	-0.819	down
DGCR8 T371	DGCR8 T371	0.040994	12.3	-2.98	1.49	-1.49	down
DGKZ S52	DGKZ S52	0.147804	53.7	-0.906	0.453	-0.453	down
DGKZ S53	DGKZ S53	0.147804	53.7	-0.906	0.453	-0.453	down
DHCR7 S14	DHCR7 S14	0.00328987	118	1.35	-0.677	0.677	up
DHX16 S103	DHX16 S103	0.112946	106	-0.729	0.365	-0.365	down
DHX16 S106	DHX16 S106	0.113242	12.3	-0.728	0.364	-0.364	down
DIDO1 S1040	DIDO1 S1040	0.12058	103	-0.679	0.34	-0.34	down
DIDO1 S805	DIDO1 S805	0.045932	89	-0.596	0.298	-0.298	down
DIDO1 S809	DIDO1 S809	0.045932	25	-0.596	0.298	-0.298	down
DIS3L2 S875	DIS3L2 S875	0.13112	71	0.612	-0.306	0.306	up
DKC1 S485	DKC1 S485	0.138009	132	1.45	-0.727	0.727	up
DKC1 T458	DKC1 T458	0.170157	40.9	-0.801	0.4	-0.4	down
DLG1 S687	DLG1 S687	0.0773321	22.8	0.729	-0.365	0.365	up
DLG5 S295	DLG5 S295	0.0214332	13.7	0.76	-0.38	0.38	up
DLG5 S296	DLG5 S296	0.0382495	2.89	-1.64	0.82	-0.82	down
DLGAP4 T714	DLGAP4 T714	0.0825452	17.1	1.17	-0.585	0.585	up
DMWD S495	DMWD S495	0.0330256	24.4	-0.604	0.302	-0.302	down
DMXL2 S1140	DMXL2 S1140	0.0595597	79.6	0.512	-0.256	0.256	up
DMXL2 S1143	DMXL2 S1143	0.0595597	60.8	0.512	-0.256	0.256	up
DNAJB6 S277	DNAJB6 S277	0.0100131	67.7	3.27	-1.64	1.64	up
DNAJC1 S430	DNAJC1 S430	0.148707	23.5	-0.566	0.283	-0.283	down
DNAJC2 S49	DNAJC2 S49	0.0413792	72.1	-0.587	0.293	-0.293	down
DNAJC5 S10	DNAJC5 S10	0.00547008	24	2.64	-1.32	1.32	up
DNM1 S778	DNM1 S778	0.0113351	26.4	-1.02	0.51	-0.51	down
DNMT1 S143	DNMT1 S143	0.00972467	86.8	-1.32	0.661	-0.661	down
DNMT1 S154	DNMT1 S154	0.137749	13.8	-1.63	0.817	-0.817	down
DNMT1 S312	DNMT1 S312	0.0225788	115	1.6	-0.802	0.802	up
DNTTIP2 S434	DNTTIP2 S434	0.0295121	16.3	-1.04	0.522	-0.522	down
DNTTIP2 S82	DNTTIP2 S82	0.256632	8.86	-0.793	0.396	-0.396	down
DNTTIP2 T87	DNTTIP2 T87	0.296533	9.09	-1.69	0.846	-0.846	down
DOCK5 S1789	DOCK5 S1789	0.164105	25	-1.05	0.524	-0.524	down
DOCK6 S178	DOCK6 S178	0.0425082	36.6	0.754	-0.377	0.377	up
DOCK6 S880	DOCK6 S880	0.102893	4.23	-1.69	0.844	-0.844	down
DOCK7 S888	DOCK7 S888	0.0105418	39	1.42	-0.71	0.71	up
DOT1L S902	DOT1L S902	0.0196821	21.8	-1.48	0.738	-0.738	down
DPM1 S3	DPM1 S3	0.00700904	89.9	2.46	-1.23	1.23	up
DPM1 S9	DPM1 S9	0.00369897	10.2	3	-1.5	1.5	up
DPYSL2 S518	DPYSL2 S518	0.191619	8.63	0.926	-0.463	0.463	up
DPYSL3 S522	DPYSL3 S522	0.0433517	33.8	0.656	-0.328	0.328	up
DSC2 S864	DSC2 S864	0.215652	88.1	-1.18	0.589	-0.589	down
DSC2 S868	DSC2 S868	0.270661	44.7	-0.845	0.422	-0.422	down
DSN1 S57	DSN1 S57	0.0321809	3.37	-1.34	0.672	-0.672	down
DSN1 S58	DSN1 S58	0.298597	5.69	-0.573	0.286	-0.286	down
DSP S2209	DSP S2209	0.0522614	51.3	0.599	-0.299	0.299	up
DTD1 S196	DTD1 S196	0.243937	13.3	-0.729	0.365	-0.365	down
DTD1 S197	DTD1 S197	0.0302886	16.9	1.18	-0.59	0.59	up
DTD1 S205	DTD1 S205	0.107529	15.7	1.17	-0.584	0.584	up
DYNC1LI2 S194	DYNC1LI2 S194	0.0498453	117	-1.7	0.848	-0.848	down
DYNC1LI2 S446	DYNC1LI2 S446	0.0164398	27.1	-1.17	0.585	-0.585	down
E2F8 S413	E2F8 S413	0.141937	76.3	-1.6	0.8	-0.8	down
E2F8 S417	E2F8 S417	0.135574	10.3	-1.18	0.588	-0.588	down
EAF1 S158	EAF1 S158	0.0237762	2.04	-0.668	0.334	-0.334	down
EDC4 S879	EDC4 S879	0.0747325	41.4	1.68	-0.838	0.838	up
EEF1D T147	EEF1D T147	0.0672197	197	-0.557	0.278	-0.278	down
EEF2K S445	EEF2K S445	0.0163805	61.6	1.2	-0.601	0.601	up
EEF2K S470	EEF2K S470	0.043539	44.1	2.28	-1.14	1.14	up
EEF2K S474	EEF2K S474	0.0290482	31.3	2.05	-1.02	1.02	up
EEF2 T57	EEF2 T57	0.00779708	76.5	-0.857	0.429	-0.429	down
EEF2 T59	EEF2 T59	0.00779708	76.5	-0.857	0.429	-0.429	down
EHBP1 S747	EHBP1 S747	0.241904	60.3	-0.513	0.256	-0.256	down
EHBP1 S751	EHBP1 S751	0.00543849	60.3	-1.56	0.78	-0.78	down
EI24 S326	EI24 S326	0.115051	24.6	1.66	-0.83	0.83	up
EIF2B2 S103	EIF2B2 S103	0.0109325	89.6	0.768	-0.384	0.384	up
EIF3A S882	EIF3A S882	0.0994894	15.9	1.05	-0.524	0.524	up
EIF4B S445	EIF4B S445	0.0533614	62.4	-1.04	0.519	-0.519	down
EIF4B S504	EIF4B S504	0.0211252	18	0.657	-0.329	0.329	up
EIF4EBP1 S65	EIF4EBP1 S65	0.00600297	59.8	1.11	-0.557	0.557	up
EIF4EBP1 T68	EIF4EBP1 T68	0.239519	3.1	1.51	-0.757	0.757	up
EIF4EBP1 T70	EIF4EBP1 T70	0.00600297	36.5	1.11	-0.557	0.557	up
EIF4G1 S1209	EIF4G1 S1209	0.00888077	53.1	0.928	-0.464	0.464	up
EIF4G2 T506	EIF4G2 T506	0.0866309	1.07	1.37	-0.687	0.687	up
EIF4G2 T508	EIF4G2 T508	0.209996	8.46	0.654	-0.327	0.327	up
EIF4G3 S1157	EIF4G3 S1157	0.0343557	1.55	-0.582	0.291	-0.291	down
EIF5B S135	EIF5B S135	0.1541	7.64	-1.15	0.576	-0.576	down
EIF5B S137	EIF5B S137	0.262352	22	-0.593	0.296	-0.296	down
EIF5B S164	EIF5B S164	0.0616945	159	1	-0.501	0.501	up
EIF5B Y134	EIF5B Y134	0.0203835	0.555	-0.805	0.403	-0.403	down
EIF5 S389	EIF5 S389	0.00998342	89	1.47	-0.737	0.737	up
EIF5 S390	EIF5 S390	0.00998342	89	1.47	-0.737	0.737	up
ELAC2 S199	ELAC2 S199	0.00809013	37.6	1.28	-0.64	0.64	up
ELL S442	ELL S442	0.0846063	9.12	1.04	-0.522	0.522	up
ELMSAN1 S996	ELMSAN1 S996	0.122525	50.7	-1.19	0.596	-0.596	down
ELP1 S471	ELP1 S471	0.0262229	122	0.856	-0.428	0.428	up
ENSA S2	ENSA S2	0.00867806	163	1.03	-0.513	0.513	up
EP300 S1037	EP300 S1037	0.23122	2.41	-1.2	0.599	-0.599	down
EP300 S1038	EP300 S1038	0.00307355	12.2	2.59	-1.29	1.29	up
EPB41L1 S441	EPB41L1 S441	0.16388	6.76	0.933	-0.467	0.467	up
EPB41L1 S461	EPB41L1 S461	0.246515	65	-0.595	0.298	-0.298	down
EPB41L1 S466	EPB41L1 S466	0.182271	65	-0.687	0.343	-0.343	down
EPB41L1 S650	EPB41L1 S650	0.0559406	43.5	1.2	-0.598	0.598	up
EPHA2 S901	EPHA2 S901	0.228328	31	0.82	-0.41	0.41	up
EPHA2 T898	EPHA2 T898	0.158107	13.6	-1.84	0.921	-0.921	down
EPN2 S173	EPN2 S173	0.295071	8.75	-1.11	0.554	-0.554	down
EPPK1 S2718	EPPK1 S2718	0.0494375	9.51	3.46	-1.73	1.73	up
EPRS S882	EPRS S882	0.113515	11.8	-0.538	0.269	-0.269	down
EPRS S885	EPRS S885	0.0446964	4.62	-3.14	1.57	-1.57	down
EPS15L1 S255	EPS15L1 S255	0.0949792	21.7	-0.967	0.484	-0.484	down
EPS8L2 S463	EPS8L2 S463	0.0475579	5.92	-0.754	0.377	-0.377	down
ERCC5 S559	ERCC5 S559	0.0345063	9.7	-1.9	0.948	-0.948	down
ERCC6L2 S939	ERCC6L2 S939	0.101862	33.4	-1.61	0.805	-0.805	down
ERCC6L2 S942	ERCC6L2 S942	0.117796	15.2	-1.79	0.896	-0.896	down
ERCC6 S486	ERCC6 S486	0.11793	65.4	0.524	-0.262	0.262	up
ERCC6 S489	ERCC6 S489	0.11793	65.4	0.524	-0.262	0.262	up
EREG S161	EREG S161	0.0315646	19.1	-1.3	0.648	-0.648	down
ERF S531	ERF S531	0.0165839	7.26	2.3	-1.15	1.15	up
ERRFI1 S256	ERRFI1 S256	0.0855455	49.8	-1.57	0.785	-0.785	down
ERRFI1 S461	ERRFI1 S461	0.037615	88.7	-0.791	0.396	-0.396	down
ESCO1 T812	ESCO1 T812	0.275289	0	1.8	-0.902	0.902	up
ESF1 S694	ESF1 S694	0.0272889	17.7	0.964	-0.482	0.482	up
ESS2 S292	ESS2 S292	0.215031	59.4	0.68	-0.34	0.34	up
EVPL S2025	EVPL S2025	0.0201887	39.5	1.22	-0.609	0.609	up
EXOC1 S473	EXOC1 S473	0.0690537	16.8	-0.522	0.261	-0.261	down
EXOSC9 S306	EXOSC9 S306	0.0464785	20.2	0.997	-0.499	0.499	up
FAM110A S243	FAM110A S243	0.21303	25.8	-1.91	0.953	-0.953	down
FAM110A S244	FAM110A S244	0.213961	19.4	-1.41	0.704	-0.704	down
FAM114A1 S196	FAM114A1 S196	0.133323	9.82	-2.62	1.31	-1.31	down
FAM122A S62	FAM122A S62	0.0349213	16	-1.34	0.669	-0.669	down
FAM122B S115	FAM122B S115	0.0202913	17.4	-1.71	0.854	-0.854	down
FAM129B S665	FAM129B S665	0.0433133	72	0.887	-0.444	0.444	up
FAM129B S681	FAM129B S681	0.0834801	72	0.731	-0.365	0.365	up
FAM129B S692	FAM129B S692	0.059494	6.83	-1.26	0.628	-0.628	down
FAM169A S376	FAM169A S376	0.0553037	10.8	-1.56	0.782	-0.782	down
FAM169A S378	FAM169A S378	0.00743714	14.6	-1.83	0.914	-0.914	down
FAM169A S379	FAM169A S379	0.00743714	19.3	-1.83	0.914	-0.914	down
FAM169A S611	FAM169A S611	0.294754	3.31	-0.994	0.497	-0.497	down
FAM169A S615	FAM169A S615	0.112602	22.6	-1.64	0.822	-0.822	down
FAM169A S618	FAM169A S618	0.0529523	22.6	-1.9	0.948	-0.948	down
FAM169A S619	FAM169A S619	0.0653323	22.6	-1.78	0.89	-0.89	down
FAM169A S637	FAM169A S637	0.00851849	0	2.27	-1.13	1.13	up
FAM169A T372	FAM169A T372	0.290827	0	-1.62	0.808	-0.808	down
FAM199X S318	FAM199X S318	0.137643	5.05	1.33	-0.665	0.665	up
FAM199X S321	FAM199X S321	0.0588226	26.7	1.12	-0.558	0.558	up
FAM208A S344	FAM208A S344	0.185705	44.5	-0.547	0.273	-0.273	down
FAM208B S1539	FAM208B S1539	0.00350487	56.6	-1.4	0.702	-0.702	down
FAM208B S1541	FAM208B S1541	0.0407948	64.8	-1.49	0.746	-0.746	down
FAM208B S685	FAM208B S685	0.121536	76.5	1.34	-0.669	0.669	up
FAM53C S162	FAM53C S162	0.264569	106	1.28	-0.639	0.639	up
FAM53C S232	FAM53C S232	0.103754	21.4	-0.942	0.471	-0.471	down
FAM53C S234	FAM53C S234	0.236258	13.2	-0.704	0.352	-0.352	down
FAM83B S466	FAM83B S466	0.145566	90	-1.11	0.555	-0.555	down
FAM83B S869	FAM83B S869	0.0511467	28.9	1.38	-0.69	0.69	up
FAM83D S458	FAM83D S458	0.288724	18.5	-1.3	0.65	-0.65	down
FAM83H S881	FAM83H S881	0.0691015	65.3	0.779	-0.39	0.39	up
FAM83H S892	FAM83H S892	0.139135	23.4	0.549	-0.274	0.274	up
FAM83H S914	FAM83H S914	0.0242149	57.4	1.82	-0.908	0.908	up
FBXO6 S284	FBXO6 S284	0.0630247	123	1.19	-0.596	0.596	up
FGFR3 S444	FGFR3 S444	0.0809211	15	0.953	-0.477	0.477	up
FGFR3 S445	FGFR3 S445	0.0710847	15.2	1.04	-0.519	0.519	up
FIP1L1 S500	FIP1L1 S500	0.152172	77.8	-0.531	0.266	-0.266	down
FIP1L1 S85	FIP1L1 S85	0.0370251	23.9	1.13	-0.565	0.565	up
FIP1L1 S87	FIP1L1 S87	0.0530359	17.7	0.857	-0.429	0.429	up
FIP1L1 S89	FIP1L1 S89	0.0367444	27.8	1.03	-0.514	0.514	up
FIP1L1 T81	FIP1L1 T81	0.0583827	5.86	2.87	-1.43	1.43	up
FKBP15 S939	FKBP15 S939	0.266284	37.8	0.671	-0.335	0.335	up
FKBP15 S940	FKBP15 S940	0.266284	37.8	0.671	-0.335	0.335	up
FKBP15 S941	FKBP15 S941	0.266284	39.8	0.671	-0.335	0.335	up
FKBP4 S451	FKBP4 S451	0.00365692	22.3	1.53	-0.764	0.764	up
FKBP4 S453	FKBP4 S453	0.0279345	32.9	5.35	-2.68	2.68	up
FLNA S1084	FLNA S1084	0.0843747	19.4	-1.11	0.556	-0.556	down
FLNC S2236	FLNC S2236	0.0334804	17.8	-1.24	0.619	-0.619	down
FNBP1L S488	FNBP1L S488	0.0181931	6.77	1.79	-0.895	0.895	up
FNBP1L T496	FNBP1L T496	0.161516	2.57	0.784	-0.392	0.392	up
FNBP1 S299	FNBP1 S299	0.263307	20.1	0.589	-0.294	0.294	up
FNBP1 S497	FNBP1 S497	0.0703065	47.7	-0.7	0.35	-0.35	down
FNIP1 S593	FNIP1 S593	0.00653916	76.2	-2.7	1.35	-1.35	down
FNIP1 S594	FNIP1 S594	0.0109044	76.2	-2.64	1.32	-1.32	down
FOSL2 S120	FOSL2 S120	0.010451	121	-2.23	1.11	-1.11	down
FOXJ2 S172	FOXJ2 S172	0.125968	16.7	1.08	-0.541	0.541	up
FOXK1 S101	FOXK1 S101	0.00840153	59.1	1.29	-0.643	0.643	up
FOXK1 S257	FOXK1 S257	0.0437818	17.9	-1.12	0.56	-0.56	down
FOXK1 S441	FOXK1 S441	0.280235	113	-0.594	0.297	-0.297	down
FOXK1 T436	FOXK1 T436	0.114961	57.9	-0.841	0.421	-0.421	down
FOXO1 S319	FOXO1 S319	0.0154823	20.7	1.42	-0.712	0.712	up
FRMD6 S544	FRMD6 S544	0.00971621	37.2	0.998	-0.499	0.499	up
FRMD8 S20	FRMD8 S20	0.260799	14.2	0.749	-0.374	0.374	up
FRMD8 S21	FRMD8 S21	0.027882	14.6	-1.19	0.597	-0.597	down
FRMD8 S24	FRMD8 S24	0.0358315	13.4	-0.55	0.275	-0.275	down
FTH1 S179	FTH1 S179	0.0418633	47	0.534	-0.267	0.267	up
FTSJ3 S333	FTSJ3 S333	0.0818755	84.1	-1.11	0.553	-0.553	down
FTSJ3 S688	FTSJ3 S688	0.0127021	150	-1.34	0.671	-0.671	down
FUNDC2 S151	FUNDC2 S151	0.0484338	113	-0.507	0.253	-0.253	down
FXR1 S406	FXR1 S406	0.019025	30.4	-1.63	0.817	-0.817	down
FXR1 S409	FXR1 S409	0.00522193	15.5	-2.06	1.03	-1.03	down
FYN S21	FYN S21	0.15092	73.2	0.673	-0.337	0.337	up
FZD3 S583	FZD3 S583	0.125921	62	-2.56	1.28	-1.28	down
FZD3 S584	FZD3 S584	0.145197	36.7	-2.03	1.02	-1.02	down
FZD3 Y585	FZD3 Y585	0.113705	4.29	-3.07	1.53	-1.53	down
FZD6 S629	FZD6 S629	0.0630667	59.4	-1.55	0.775	-0.775	down
G3BP1 S149	G3BP1 S149	0.0144326	26.1	2.31	-1.16	1.16	up
GAK S826	GAK S826	0.12617	28.9	-0.619	0.309	-0.309	down
GATAD2A S100	GATAD2A S100	0.0714704	156	-0.5	0.25	-0.25	down
GATAD2A S107	GATAD2A S107	0.0615776	88.1	-0.511	0.255	-0.255	down
GATAD2A S113	GATAD2A S113	0.261402	4.06	-0.94	0.47	-0.47	down
GATAD2A S114	GATAD2A S114	0.107305	13	-0.701	0.351	-0.351	down
GATAD2B S129	GATAD2B S129	0.134203	54.7	-0.566	0.283	-0.283	down
GBF1 S662	GBF1 S662	0.148703	15.4	0.773	-0.386	0.386	up
GCFC2 S429	GCFC2 S429	0.115309	0	-1.26	0.629	-0.629	down
GCFC2 S430	GCFC2 S430	0.0800897	0	-0.867	0.434	-0.434	down
GIGYF2 S139	GIGYF2 S139	0.00526527	117	-1.05	0.523	-0.523	down
GIGYF2 S236	GIGYF2 S236	0.0453763	92.9	1.04	-0.521	0.521	up
GIGYF2 T382	GIGYF2 T382	0.0269284	13.5	-4.32	2.16	-2.16	down
GMPS S332	GMPS S332	0.1974	20.4	1.21	-0.603	0.603	up
GOLGA4 S71	GOLGA4 S71	0.0120679	54	2.19	-1.09	1.09	up
GPALPP1 S105	GPALPP1 S105	0.0309227	60.8	2.11	-1.06	1.06	up
GPALPP1 S140	GPALPP1 S140	0.0681701	50.9	-0.686	0.343	-0.343	down
GPALPP1 S141	GPALPP1 S141	0.0681701	50.9	-0.686	0.343	-0.343	down
GPALPP1 T138	GPALPP1 T138	0.0681701	50.9	-0.686	0.343	-0.343	down
GPATCH2 S115	GPATCH2 S115	0.0334063	40.5	-1.26	0.632	-0.632	down
GPATCH2 S117	GPATCH2 S117	0.0334063	40.5	-1.26	0.632	-0.632	down
GPATCH2 S129	GPATCH2 S129	0.248581	24.3	0.678	-0.339	0.339	up
GPATCH8 S1081	GPATCH8 S1081	0.0724458	27.9	-1.6	0.802	-0.802	down
GPS1 S468	GPS1 S468	0.0809397	9.71	1.92	-0.96	0.96	up
GPS1 T479	GPS1 T479	0.237874	35.7	0.676	-0.338	0.338	up
GSK3A S215	GSK3A S215	0.0741975	7.39	2.61	-1.3	1.3	up
GSK3A Y216	GSK3A Y216	0.0198405	10.9	-0.951	0.476	-0.476	down
GTF2F1 S442	GTF2F1 S442	0.179023	5.09	-0.689	0.344	-0.344	down
GTF2F1 T446	GTF2F1 T446	0.179023	6.91	-0.689	0.344	-0.344	down
GTF3C1 S1062	GTF3C1 S1062	0.169846	18.9	1.74	-0.87	0.87	up
GTF3C1 S1068	GTF3C1 S1068	0.0661786	52.6	-0.553	0.277	-0.277	down
GTF3C2 S893	GTF3C2 S893	0.0967459	6.43	1.21	-0.606	0.606	up
GTF3C2 S901	GTF3C2 S901	0.0704723	21	1.09	-0.545	0.545	up
GTSE1 S575	GTSE1 S575	0.0163512	88.1	-1.18	0.588	-0.588	down
GTSE1 S580	GTSE1 S580	0.0299805	24	-0.87	0.435	-0.435	down
GYS1 S731	GYS1 S731	0.0807884	7.77	-1.25	0.626	-0.626	down
HAUS6 S552	HAUS6 S552	0.0128839	33.6	-1.06	0.529	-0.529	down
HCFC1 S1507	HCFC1 S1507	0.295039	13.5	-0.641	0.32	-0.32	down
HDAC1 S393	HDAC1 S393	0.0678907	48.5	0.999	-0.5	0.5	up
HDAC1 S421	HDAC1 S421	0.0462669	43.8	-0.536	0.268	-0.268	down
HDAC1 S423	HDAC1 S423	0.0432224	43.8	-0.558	0.279	-0.279	down
HDGFL2 S230	HDGFL2 S230	0.169897	60.5	-2.5	1.25	-1.25	down
HDGFL2 S232	HDGFL2 S232	0.157973	60.5	-3.21	1.61	-1.61	down
HDGFL2 S234	HDGFL2 S234	0.166663	60.5	-2.73	1.36	-1.36	down
HDGFL2 S240	HDGFL2 S240	0.167584	60.5	-2.79	1.4	-1.4	down
HDGFL2 S366	HDGFL2 S366	0.200698	63.1	-1.41	0.707	-0.707	down
HDGFL2 S369	HDGFL2 S369	0.201797	63.1	-1.41	0.705	-0.705	down
HDGFL2 S370	HDGFL2 S370	0.200477	63.1	-2	1	-1	down
HDGFL2 S395	HDGFL2 S395	0.142748	41.3	2.48	-1.24	1.24	up
HDGFL2 S396	HDGFL2 S396	0.1332	41.3	2.04	-1.02	1.02	up
HDGFL2 S397	HDGFL2 S397	0.139153	41.3	2.34	-1.17	1.17	up
HDGFL2 S399	HDGFL2 S399	0.135187	41.3	2.16	-1.08	1.08	up
HDGFL2 S613	HDGFL2 S613	0.238251	50.2	-1.22	0.609	-0.609	down
HDGF S165	HDGF S165	0.02319	175	0.708	-0.354	0.354	up
HDGF S202	HDGF S202	0.0615755	33.1	0.731	-0.366	0.366	up
HDGF S206	HDGF S206	0.183015	26.1	-0.627	0.313	-0.313	down
HECTD1 S1385	HECTD1 S1385	0.131881	2.68	-1.06	0.53	-0.53	down
HECTD1 S1386	HECTD1 S1386	0.0419064	2.02	-1.71	0.854	-0.854	down
HECTD1 S1387	HECTD1 S1387	0.127382	5.92	-1.57	0.783	-0.783	down
HECTD1 S1390	HECTD1 S1390	0.0662312	25.2	-0.817	0.409	-0.409	down
HECTD1 S632	HECTD1 S632	0.0509405	16.3	1.74	-0.872	0.872	up
HELZ S1317	HELZ S1317	0.0428616	29.9	-1.55	0.775	-0.775	down
HERC1 S2710	HERC1 S2710	0.0696697	12.6	-1	0.5	-0.5	down
HERC2 S1938	HERC2 S1938	0.0983761	4.07	-0.872	0.436	-0.436	down
HERC2 S1942	HERC2 S1942	0.0246614	16	-0.757	0.378	-0.378	down
HERC2 S1948	HERC2 S1948	0.0857758	29.8	-0.652	0.326	-0.326	down
HERC2 T1944	HERC2 T1944	0.0227783	32	-0.786	0.393	-0.393	down
HIRA S610	HIRA S610	0.0751028	7.9	-1.16	0.579	-0.579	down
HIRA S611	HIRA S611	0.00334715	2.5	-1.93	0.963	-0.963	down
HIRA S612	HIRA S612	0.0168943	12.2	-1.44	0.72	-0.72	down
HIRIP3 S223	HIRIP3 S223	0.063381	43.2	-0.546	0.273	-0.273	down
HIRIP3 S330	HIRIP3 S330	0.208917	69.2	-1.35	0.677	-0.677	down
HIRIP3 S332	HIRIP3 S332	0.208917	61.8	-1.35	0.677	-0.677	down
HIRIP3 S333	HIRIP3 S333	0.166611	60.3	-1.63	0.815	-0.815	down
HIST1H1E S2	HIST1H1E S2	0.00585803	6.97	-0.989	0.494	-0.494	down
HJURP S473	HJURP S473	0.0317631	86.6	0.905	-0.453	0.453	up
HLA-A S352	HLA-A S352	0.0309605	13.1	-1.25	0.625	-0.625	down
HLA-A S356	HLA-A S356	0.0198483	12.2	-1.81	0.904	-0.904	down
HLTF S397	HLTF S397	0.0132886	25.5	0.896	-0.448	0.448	up
HLTF S398	HLTF S398	0.0132886	25.5	0.896	-0.448	0.448	up
HLTF S400	HLTF S400	0.0132886	25.5	0.896	-0.448	0.448	up
HMGA1 S44	HMGA1 S44	0.038049	53.8	1.32	-0.66	0.66	up
HMGA2 S101	HMGA2 S101	0.0596597	17.7	2.04	-1.02	1.02	up
HMGA2 S105	HMGA2 S105	0.0617879	78.7	2.28	-1.14	1.14	up
HMGN1 S7	HMGN1 S7	0.0861642	0	0.528	-0.264	0.264	up
HMGN1 S86	HMGN1 S86	0.236189	65.4	-0.876	0.438	-0.438	down
HMGN3 S78	HMGN3 S78	0.163262	31.5	0.872	-0.436	0.436	up
HMGN3 S93	HMGN3 S93	0.267064	18.7	0.518	-0.259	0.259	up
HNF1B S75	HNF1B S75	0.142098	40.5	-1.15	0.573	-0.573	down
HNF1B S80	HNF1B S80	0.140906	31.9	-1.16	0.582	-0.582	down
HNRNPA1 S2	HNRNPA1 S2	0.150814	41.6	-1.95	0.973	-0.973	down
HNRNPA3 S14	HNRNPA3 S14	0.165811	60.6	-0.501	0.25	-0.25	down
HNRNPC S233	HNRNPC S233	0.0694629	49.6	1.33	-0.664	0.664	up
HNRNPC S238	HNRNPC S238	0.196291	12.7	-0.941	0.471	-0.471	down
HNRNPC S299	HNRNPC S299	0.0198553	142	1.16	-0.58	0.58	up
HNRNPD S87	HNRNPD S87	0.0144854	25.6	1.2	-0.602	0.602	up
HNRNPK S284	HNRNPK S284	0.0685352	136	0.54	-0.27	0.27	up
HNRNPL S185	HNRNPL S185	0.00726806	43.8	-1.33	0.667	-0.667	down
HNRNPM S432	HNRNPM S432	0.0510475	70.9	-1.23	0.613	-0.613	down
HNRNPM S481	HNRNPM S481	0.0570415	68	0.889	-0.444	0.444	up
HNRNPUL2 S185	HNRNPUL2 S185	0.250572	52.3	-0.539	0.27	-0.27	down
HNRNPUL2 S193	HNRNPUL2 S193	0.27403	52.3	-0.687	0.343	-0.343	down
HNRNPU S59	HNRNPU S59	0.0237101	51.4	0.922	-0.461	0.461	up
HPS5 S695	HPS5 S695	0.0067142	46.5	1.74	-0.871	0.871	up
HRH1 S230	HRH1 S230	0.00828702	61.1	-1.2	0.599	-0.599	down
HRH1 S233	HRH1 S233	0.00828702	19	-1.2	0.599	-0.599	down
HSF1 T369	HSF1 T369	0.221904	6.36	-2.08	1.04	-1.04	down
HSP90AB1 S445	HSP90AB1 S445	0.0770884	17	0.945	-0.472	0.472	up
HSP90B1 S306	HSP90B1 S306	0.159548	99.8	1.75	-0.875	0.875	up
HSPA4L S74	HSPA4L S74	0.0291338	139	1.19	-0.593	0.593	up
HTATSF1 S387	HTATSF1 S387	0.0143556	40.5	-1.34	0.671	-0.671	down
HTATSF1 S494	HTATSF1 S494	0.279419	50	-1.95	0.975	-0.975	down
HTATSF1 S498	HTATSF1 S498	0.278657	66.2	-2.16	1.08	-1.08	down
HTATSF1 S597	HTATSF1 S597	0.036316	49.8	1.31	-0.653	0.653	up
HTATSF1 S600	HTATSF1 S600	0.036316	49.8	1.31	-0.653	0.653	up
HTATSF1 S616	HTATSF1 S616	0.150341	165	0.66	-0.33	0.33	up
HTATSF1 S624	HTATSF1 S624	0.280271	64.2	1.31	-0.655	0.655	up
HTATSF1 S676	HTATSF1 S676	0.206034	151	0.75	-0.375	0.375	up
HTATSF1 S713	HTATSF1 S713	0.0887447	56	-0.905	0.452	-0.452	down
HTATSF1 S714	HTATSF1 S714	0.0887447	56	-0.905	0.452	-0.452	down
HUWE1 S2365	HUWE1 S2365	0.0332057	9.36	-0.645	0.323	-0.323	down
ICE1 S1903	ICE1 S1903	0.0452641	38.4	-2.23	1.11	-1.11	down
ICE1 S533	ICE1 S533	0.0597987	23.1	-0.703	0.351	-0.351	down
ICE1 S925	ICE1 S925	0.0867458	23.6	0.89	-0.445	0.445	up
ID2 S14	ID2 S14	0.0966463	24.6	-2.21	1.11	-1.11	down
IGF2BP3 T528	IGF2BP3 T528	0.205434	115	1.24	-0.622	0.622	up
IGF2R S2401	IGF2R S2401	0.232297	5.66	-1.19	0.597	-0.597	down
ILF3 S382	ILF3 S382	0.00565212	36.9	1.14	-0.568	0.568	up
ILF3 S62	ILF3 S62	0.10388	22.7	3.05	-1.53	1.53	up
ILF3 S812	ILF3 S812	0.0898809	21.4	-1.11	0.554	-0.554	down
INCENP S197	INCENP S197	0.0573274	11.5	-0.566	0.283	-0.283	down
INF2 S1188	INF2 S1188	0.135019	7.67	-1.44	0.72	-0.72	down
ING5 S118	ING5 S118	0.130091	53.4	-0.537	0.269	-0.269	down
INTS12 S378	INTS12 S378	0.133626	58.8	-0.932	0.466	-0.466	down
IRF2BPL S547	IRF2BPL S547	0.220013	75.4	0.584	-0.292	0.292	up
IRF2BPL S659	IRF2BPL S659	0.00995392	9.64	3.08	-1.54	1.54	up
IRF3 S175	IRF3 S175	0.0326159	13.8	1.35	-0.676	0.676	up
IRS1 S1101	IRS1 S1101	0.072355	30	1.76	-0.88	0.88	up
IRS1 S531	IRS1 S531	0.135747	5.11	0.786	-0.393	0.393	up
IRS2 S1176	IRS2 S1176	0.0177816	35	1.64	-0.822	0.822	up
IRS2 S560	IRS2 S560	0.00990549	165	1.28	-0.642	0.642	up
IRS2 S608	IRS2 S608	0.0659436	16.9	0.868	-0.434	0.434	up
ITGB4 S1494	ITGB4 S1494	0.0925284	23.5	0.81	-0.405	0.405	up
ITGB4 S1696	ITGB4 S1696	0.139534	28.1	-1.19	0.594	-0.594	down
ITSN2 S884	ITSN2 S884	0.0426823	34.4	-1.78	0.89	-0.89	down
ITSN2 S889	ITSN2 S889	0.00799395	24.6	-1.48	0.742	-0.742	down
IWS1 S196	IWS1 S196	0.198759	43.7	1.78	-0.889	0.889	up
IWS1 S198	IWS1 S198	0.224056	43.7	1.74	-0.868	0.868	up
IWS1 S377	IWS1 S377	0.14043	50.2	-2.35	1.18	-1.18	down
IWS1 S69	IWS1 S69	0.0252847	48.1	1.53	-0.765	0.765	up
IWS1 S80	IWS1 S80	0.016938	48.1	1.45	-0.726	0.726	up
IWS1 S82	IWS1 S82	0.016938	48.1	1.45	-0.726	0.726	up
IWS1 T67	IWS1 T67	0.0252847	48.1	1.53	-0.765	0.765	up
JADE1 S606	JADE1 S606	0.0989747	17.4	-1.07	0.534	-0.534	down
JADE2 S12	JADE2 S12	0.134792	3.44	-1.51	0.755	-0.755	down
JADE2 S15	JADE2 S15	0.216322	10.2	-1.12	0.558	-0.558	down
JADE2 S9	JADE2 S9	0.0639395	28.2	-1.66	0.83	-0.83	down
JMJD1C S320	JMJD1C S320	0.242845	25.6	-0.521	0.26	-0.26	down
JPH1 S452	JPH1 S452	0.0592905	44.4	1.32	-0.658	0.658	up
JPH1 S469	JPH1 S469	0.14858	58.7	-0.575	0.288	-0.288	down
JPH1 T448	JPH1 T448	0.0592905	60.8	1.32	-0.658	0.658	up
JPT1 S80	JPT1 S80	0.0568794	16.2	-0.62	0.31	-0.31	down
JPT1 S92	JPT1 S92	0.00747737	7.75	-1.88	0.942	-0.942	down
KANSL1 S991	KANSL1 S991	0.126747	45.8	-0.645	0.322	-0.322	down
KANSL1 S994	KANSL1 S994	0.0253857	29.8	-1.22	0.609	-0.609	down
KAT7 S124	KAT7 S124	0.185383	115	0.865	-0.432	0.432	up
KAT7 S50	KAT7 S50	0.0209305	32	-1.38	0.691	-0.691	down
KAT7 S57	KAT7 S57	0.0317182	27.5	0.596	-0.298	0.298	up
KAT7 T130	KAT7 T130	0.00946624	0	4.37	-2.19	2.19	up
KDF1 S137	KDF1 S137	0.0386291	116	0.961	-0.481	0.481	up
KDM1B S247	KDM1B S247	0.0684602	24.3	1.29	-0.644	0.644	up
KDM2A S692	KDM2A S692	0.0595508	71.1	1.45	-0.726	0.726	up
KDM3A S264	KDM3A S264	0.00529063	15.5	-2.53	1.26	-1.26	down
KDM3B S289	KDM3B S289	0.202069	18.4	-0.731	0.366	-0.366	down
KHDC4 S572	KHDC4 S572	0.253432	10.4	1.5	-0.749	0.749	up
KHDRBS1 S18	KHDRBS1 S18	0.00775342	1.31	-1.82	0.911	-0.911	down
KIAA0100 S2199	KIAA0100 S2199	0.096431	105	1.43	-0.713	0.713	up
KIAA0930 S324	KIAA0930 S324	0.10536	45.2	-1.54	0.768	-0.768	down
KIAA1143 S50	KIAA1143 S50	0.169488	60	-1.16	0.578	-0.578	down
KIAA1522 S545	KIAA1522 S545	0.0285844	100	1.03	-0.514	0.514	up
KIAA1671 S1363	KIAA1671 S1363	0.0123639	46.5	-1.39	0.695	-0.695	down
KIAA1671 S1366	KIAA1671 S1366	0.0135621	15.1	-1.44	0.718	-0.718	down
KIDINS220 S882	KIDINS220 S882	0.154114	73.5	-0.597	0.298	-0.298	down
KIF14 S1292	KIF14 S1292	0.0212667	46.7	-0.896	0.448	-0.448	down
KIF1C S674	KIF1C S674	0.110817	46.3	-0.874	0.437	-0.437	down
KIF1C S676	KIF1C S676	0.0683401	43.6	-0.806	0.403	-0.403	down
KIF21A S1274	KIF21A S1274	0.273657	4.48	-1.8	0.902	-0.902	down
KIF21A S1275	KIF21A S1275	0.19537	11.8	2.22	-1.11	1.11	up
KIF2A S140	KIF2A S140	0.147828	22.4	-1.45	0.726	-0.726	down
KIF4B S394	KIF4B S394	0.0510005	107	0.514	-0.257	0.257	up
KLC1 S521	KLC1 S521	0.114719	84	0.514	-0.257	0.257	up
KLHDC4 S413	KLHDC4 S413	0.0930865	56.6	-1.32	0.658	-0.658	down
KLHDC4 S418	KLHDC4 S418	0.088166	41.9	-1.52	0.762	-0.762	down
KMT2A S206	KMT2A S206	0.171023	31.8	-0.935	0.468	-0.468	down
KMT2A S3511	KMT2A S3511	0.118776	12.2	-1.95	0.977	-0.977	down
KMT2A T204	KMT2A T204	0.163038	33.3	-0.802	0.401	-0.401	down
KMT2A T337	KMT2A T337	0.0154555	46.5	1.04	-0.518	0.518	up
KRI1 S136	KRI1 S136	0.143119	58.7	0.547	-0.273	0.273	up
KRI1 S171	KRI1 S171	0.0850791	142	-0.544	0.272	-0.272	down
KRR1 S5	KRR1 S5	0.072864	64.6	-1.14	0.571	-0.571	down
KRT18 S100	KRT18 S100	0.0248445	68.5	1.43	-0.717	0.717	up
KRT18 S398	KRT18 S398	0.0124713	2.79	2.46	-1.23	1.23	up
KRT18 S7	KRT18 S7	0.0239099	13.5	2.16	-1.08	1.08	up
LAD1 S121	LAD1 S121	0.247733	66.4	-1.34	0.669	-0.669	down
LARP1 S225	LARP1 S225	0.282634	20.8	-0.553	0.276	-0.276	down
LARP1 S228	LARP1 S228	0.261921	62.3	-0.579	0.289	-0.289	down
LARP1 S517	LARP1 S517	0.083464	18.5	1.1	-0.548	0.548	up
LARP1 S847	LARP1 S847	0.0129825	5.27	-3.79	1.9	-1.9	down
LARP1 S90	LARP1 S90	0.218099	41.6	2.13	-1.06	1.06	up
LARP1 T865	LARP1 T865	0.00355222	11.9	-2.6	1.3	-1.3	down
LARP4B S498	LARP4B S498	0.101897	90.4	-0.951	0.476	-0.476	down
LARP4 S647	LARP4 S647	0.0560741	29.7	0.564	-0.282	0.282	up
LARP7 S258	LARP7 S258	0.161304	7.98	-0.603	0.301	-0.301	down
LARP7 S298	LARP7 S298	0.00440088	43.9	-1.33	0.664	-0.664	down
LARP7 S299	LARP7 S299	0.0151225	43.9	-1.08	0.54	-0.54	down
LAS1L S560	LAS1L S560	0.150438	51.5	0.597	-0.298	0.298	up
LCK Y420	LCK Y420	0.00476736	20.1	-2.08	1.04	-1.04	down
LEMD3 S259	LEMD3 S259	0.275541	1.03	-1.18	0.591	-0.591	down
LEMD3 Y258	LEMD3 Y258	0.295299	1.54	-1.09	0.544	-0.544	down
LEO1 S171	LEO1 S171	0.0107676	60.7	-2.51	1.25	-1.25	down
LEO1 S179	LEO1 S179	0.00903397	60.7	-2.22	1.11	-1.11	down
LEO1 S205	LEO1 S205	0.149709	61.6	0.936	-0.468	0.468	up
LEO1 S294	LEO1 S294	0.0968466	33.2	-1.52	0.758	-0.758	down
LEO1 S296	LEO1 S296	0.0781069	33.2	-1.94	0.971	-0.971	down
LEO1 S300	LEO1 S300	0.0791348	12.6	-1.84	0.922	-0.922	down
LEO1 S607	LEO1 S607	0.270951	22.5	-0.672	0.336	-0.336	down
LEO1 S608	LEO1 S608	0.270951	28.1	-0.672	0.336	-0.336	down
LEO1 S610	LEO1 S610	0.284158	31.2	-0.628	0.314	-0.314	down
LEO1 S66	LEO1 S66	0.00962213	47.5	1.68	-0.84	0.84	up
LIG1 S141	LIG1 S141	0.0168258	204	1.18	-0.591	0.591	up
LIMA1 S365	LIMA1 S365	0.125765	58.8	-1.76	0.88	-0.88	down
LIMA1 S371	LIMA1 S371	0.0452768	40.3	-0.751	0.376	-0.376	down
LIMA1 S686	LIMA1 S686	0.0165888	50.8	1.6	-0.801	0.801	up
LIN37 S135	LIN37 S135	0.0458651	19.5	-0.514	0.257	-0.257	down
LIN54 S310	LIN54 S310	0.200416	61.1	-0.553	0.276	-0.276	down
LIN54 S314	LIN54 S314	0.264287	61.1	-0.533	0.266	-0.266	down
LLGL2 S961	LLGL2 S961	0.027233	19.9	0.899	-0.45	0.45	up
LLGL2 T963	LLGL2 T963	0.266823	6.77	0.581	-0.29	0.29	up
LMNA S392	LMNA S392	0.198223	39.3	-0.504	0.252	-0.252	down
LMNA S616	LMNA S616	0.211876	6.81	-0.538	0.269	-0.269	down
LMNA S636	LMNA S636	0.00374016	44.1	1.57	-0.784	0.784	up
LMNB2 S391	LMNB2 S391	0.109776	71.1	-0.542	0.271	-0.271	down
LMNB2 S393	LMNB2 S393	0.121337	32.1	-0.506	0.253	-0.253	down
LMNB2 S420	LMNB2 S420	0.286962	22.6	-0.691	0.346	-0.346	down
LMNB2 S421	LMNB2 S421	0.0112475	10.2	2.14	-1.07	1.07	up
LMO7 S1510	LMO7 S1510	0.0172614	117	0.991	-0.496	0.496	up
LPIN2 S186	LPIN2 S186	0.0512579	53.6	0.819	-0.41	0.41	up
LPIN2 S187	LPIN2 S187	0.0512579	58.1	0.819	-0.41	0.41	up
LRBA S1118	LRBA S1118	0.0317711	4.24	-2.15	1.08	-1.08	down
LRBA S1139	LRBA S1139	0.132626	26.4	0.753	-0.377	0.377	up
LRBA T1120	LRBA T1120	0.224755	1.19	1.3	-0.648	0.648	up
LRCH1 T538	LRCH1 T538	0.00583769	1.66	-1.29	0.646	-0.646	down
LRRC47 S431	LRRC47 S431	0.253673	25	0.783	-0.391	0.391	up
LRRC47 S518	LRRC47 S518	0.036591	20	0.853	-0.427	0.427	up
LRRFIP1 S564	LRRFIP1 S564	0.274473	1.71	-0.852	0.426	-0.426	down
LRRFIP1 S766	LRRFIP1 S766	0.0929523	1.1	0.848	-0.424	0.424	up
LRRFIP1 S768	LRRFIP1 S768	0.144023	31.3	1.99	-0.996	0.996	up
LSM14A S178	LSM14A S178	0.136032	57.1	-0.619	0.31	-0.31	down
LSR S493	LSR S493	0.0152046	108	-0.756	0.378	-0.378	down
LSR S581	LSR S581	0.15219	105	-0.514	0.257	-0.257	down
LSR S643	LSR S643	0.0752079	64.9	0.509	-0.255	0.255	up
LSR S646	LSR S646	0.0752079	64.9	0.509	-0.255	0.255	up
LSR T501	LSR T501	0.022209	35.9	-0.836	0.418	-0.418	down
LUC7L2 S383	LUC7L2 S383	0.0778487	69.9	-2.41	1.21	-1.21	down
LUC7L2 S384	LUC7L2 S384	0.0817186	69.9	-2.16	1.08	-1.08	down
LUC7L S363	LUC7L S363	0.096417	79.3	0.504	-0.252	0.252	up
LUZP1 S611	LUZP1 S611	0.08544	71.3	-0.816	0.408	-0.408	down
LUZP1 S659	LUZP1 S659	0.0465952	109	1.12	-0.561	0.561	up
LZTS2 S301	LZTS2 S301	0.0682325	4.49	2.26	-1.13	1.13	up
LZTS2 S570	LZTS2 S570	0.225076	65.5	0.619	-0.309	0.309	up
MACF1 S5592	MACF1 S5592	0.253485	7.88	-1.37	0.685	-0.685	down
MACO1 S331	MACO1 S331	0.00361536	4.19	-1.25	0.623	-0.623	down
MADD S818	MADD S818	0.0834375	70.2	0.81	-0.405	0.405	up
MADD S820	MADD S820	0.0110946	40.3	1.01	-0.507	0.507	up
MAF1 S60	MAF1 S60	0.00473866	36.3	2.66	-1.33	1.33	up
MAF1 S75	MAF1 S75	0.069258	66.2	1.04	-0.518	0.518	up
MAGED2 S190	MAGED2 S190	0.159759	24.1	1.11	-0.554	0.554	up
MAGED2 S194	MAGED2 S194	0.078587	23.8	-0.723	0.361	-0.361	down
MAGED2 S197	MAGED2 S197	0.0133592	12.4	-0.743	0.372	-0.372	down
MAP1B S831	MAP1B S831	0.0118839	47.5	-1.23	0.616	-0.616	down
MAP1B S832	MAP1B S832	0.0118839	42	-1.23	0.616	-0.616	down
MAP1S S655	MAP1S S655	0.24149	66.6	-0.546	0.273	-0.273	down
MAP1S S657	MAP1S S657	0.124379	66.6	-0.645	0.323	-0.323	down
MAP1S S741	MAP1S S741	0.0327312	61.2	2.13	-1.06	1.06	up
MAP3K21 S528	MAP3K21 S528	0.259854	78.7	-0.855	0.428	-0.428	down
MAP3K2 S163	MAP3K2 S163	0.00459536	0	2.92	-1.46	1.46	up
MAP3K7 S439	MAP3K7 S439	0.056144	36.7	-0.936	0.468	-0.468	down
MAP4 S1073	MAP4 S1073	0.0393327	101	0.908	-0.454	0.454	up
MAP4 T687	MAP4 T687	0.256872	14.9	1.85	-0.925	0.925	up
MAPK14 S2	MAPK14 S2	0.00840287	78.7	0.843	-0.421	0.421	up
MAPRE2 S9	MAPRE2 S9	0.0165936	18.5	1.31	-0.655	0.655	up
MAPT S437	MAPT S437	0.172616	0	-0.742	0.371	-0.371	down
MAPT S438	MAPT S438	0.172616	0	-0.742	0.371	-0.371	down
MAPT S516	MAPT S516	0.0616034	13.1	2.84	-1.42	1.42	up
MAPT S579	MAPT S579	0.0965754	14.8	1.45	-0.727	0.727	up
MAPT S721	MAPT S721	0.150888	11.8	-0.55	0.275	-0.275	down
MARCKSL1 S151	MARCKSL1 S151	0.00381276	59.7	2.04	-1.02	1.02	up
MARCKSL1 T148	MARCKSL1 T148	0.0286436	48.4	2.33	-1.16	1.16	up
MARCKS S167	MARCKS S167	0.204108	24.6	0.744	-0.372	0.372	up
MARCKS S170	MARCKS S170	0.115346	79.4	-0.654	0.327	-0.327	down
MARCKS S27	MARCKS S27	0.026049	4.57	3.03	-1.52	1.52	up
MARK2 S486	MARK2 S486	0.00616306	28.2	1.14	-0.572	0.572	up
MARK3 S400	MARK3 S400	0.200222	7.94	-1.05	0.525	-0.525	down
MARVELD2 S110	MARVELD2 S110	0.0373764	12.9	-2.67	1.34	-1.34	down
MARVELD2 S161	MARVELD2 S161	0.128778	47.6	1.09	-0.547	0.547	up
MATR3 S11	MATR3 S11	0.0435719	29.8	-3.25	1.62	-1.62	down
MATR3 S188	MATR3 S188	0.0595326	76.1	1.18	-0.591	0.591	up
MATR3 S195	MATR3 S195	0.0399445	2.83	0.975	-0.487	0.487	up
MATR3 Y597	MATR3 Y597	0.1824	1.31	-0.521	0.26	-0.26	down
MAZ S302	MAZ S302	0.109553	31.2	0.816	-0.408	0.408	up
MCM2 S26	MCM2 S26	0.126506	65.3	0.626	-0.313	0.313	up
MCM3AP S527	MCM3AP S527	0.0103348	16.4	-2.02	1.01	-1.01	down
MCM4 S326	MCM4 S326	0.180052	78.7	0.656	-0.328	0.328	up
MCM4 T7	MCM4 T7	0.0207635	6.04	-1	0.5	-0.5	down
MCMBP T160	MCMBP T160	0.130341	13.2	-1.33	0.663	-0.663	down
MDC1 S299	MDC1 S299	0.232786	30	0.64	-0.32	0.32	up
MDC1 S372	MDC1 S372	0.27549	3.71	2.14	-1.07	1.07	up
MDC1 S453	MDC1 S453	0.0494522	17.3	-0.898	0.449	-0.449	down
MDC1 T301	MDC1 T301	0.126743	35.8	1.17	-0.583	0.583	up
MED19 S226	MED19 S226	0.0136201	58.4	1.15	-0.573	0.573	up
MFF S157	MFF S157	0.246807	58.7	0.691	-0.346	0.346	up
MGMT S201	MGMT S201	0.191177	23.7	-0.889	0.445	-0.445	down
MGRN1 S523	MGRN1 S523	0.170675	6.76	-0.813	0.406	-0.406	down
MIA3 S1906	MIA3 S1906	0.0372462	59.4	-1.03	0.513	-0.513	down
MIB2 S309	MIB2 S309	0.117615	29.6	1.09	-0.544	0.544	up
MICALL2 S122	MICALL2 S122	0.00992826	66.5	1.49	-0.743	0.743	up
MICALL2 S125	MICALL2 S125	0.0434689	46.4	1.11	-0.553	0.553	up
MIER2 S177	MIER2 S177	0.166928	7.19	-1.35	0.675	-0.675	down
MIER2 S178	MIER2 S178	0.136626	7.19	-1.38	0.689	-0.689	down
MIER2 S180	MIER2 S180	0.134139	7.31	-1.58	0.791	-0.791	down
MIER2 S181	MIER2 S181	0.144814	7.31	-1.29	0.644	-0.644	down
MIER3 S52	MIER3 S52	0.0739338	69.2	0.675	-0.338	0.338	up
MIER3 S53	MIER3 S53	0.0739338	69.2	0.675	-0.338	0.338	up
MINK1 S601	MINK1 S601	0.11227	38.8	0.62	-0.31	0.31	up
MKI67 S1098	MKI67 S1098	0.0564986	131	0.648	-0.324	0.324	up
MKI67 S1131	MKI67 S1131	0.0529609	71.5	-0.608	0.304	-0.304	down
MKI67 S1864	MKI67 S1864	0.169966	46.3	-0.926	0.463	-0.463	down
MKI67 S374	MKI67 S374	0.00870514	97.7	-0.799	0.399	-0.399	down
MKNK1 S221	MKNK1 S221	0.00528176	53	-2.68	1.34	-1.34	down
MKNK1 S226	MKNK1 S226	0.00636925	53	-2.8	1.4	-1.4	down
MON1B S59	MON1B S59	0.101654	42.2	0.69	-0.345	0.345	up
MON1B S61	MON1B S61	0.114407	37.9	0.742	-0.371	0.371	up
MORC2 S777	MORC2 S777	0.0789187	56.7	-0.649	0.324	-0.324	down
MOV10 S969	MOV10 S969	0.142899	25.9	0.648	-0.324	0.324	up
MPHOSPH10 S167	MPHOSPH10 S167	0.29376	77.7	0.576	-0.288	0.288	up
MPP2 S145	MPP2 S145	0.0489674	21.2	0.77	-0.385	0.385	up
MPP2 T141	MPP2 T141	0.0110988	16.3	1.14	-0.568	0.568	up
MPRIP S365	MPRIP S365	0.011584	17.7	-3.01	1.5	-1.5	down
MPRIP S993	MPRIP S993	0.0219068	36.9	0.69	-0.345	0.345	up
MPZL1 S221	MPZL1 S221	0.0437422	39.4	1.06	-0.529	0.529	up
MRPS16 T130	MRPS16 T130	0.00356608	42.3	-2.44	1.22	-1.22	down
MSH6 S137	MSH6 S137	0.0143215	16	0.9	-0.45	0.45	up
MSH6 S261	MSH6 S261	0.124045	43.6	-1.09	0.545	-0.545	down
MSH6 S830	MSH6 S830	0.0705855	124	0.599	-0.3	0.3	up
MTCL1 S1808	MTCL1 S1808	0.285416	6.71	-0.67	0.335	-0.335	down
MTCL1 S1812	MTCL1 S1812	0.029879	38.9	-2.13	1.07	-1.07	down
MTCL1 S1814	MTCL1 S1814	0.0349617	34.1	-2.34	1.17	-1.17	down
MTFR1L S103	MTFR1L S103	0.0163706	113	0.711	-0.355	0.355	up
MTFR1 S290	MTFR1 S290	0.0161619	29.6	0.951	-0.475	0.475	up
MVD S96	MVD S96	0.0199059	46.1	-1.49	0.747	-0.747	down
MXRA7 S128	MXRA7 S128	0.0112984	0.145	1.23	-0.613	0.613	up
MYBBP1A S1267	MYBBP1A S1267	0.0462667	34.1	0.687	-0.343	0.343	up
MYCBP2 S3893	MYCBP2 S3893	0.216798	81.9	-0.72	0.36	-0.36	down
MYCBP2 S3894	MYCBP2 S3894	0.228091	81.9	-1.12	0.559	-0.559	down
MYCBP2 T2645	MYCBP2 T2645	0.0266841	13.8	2.47	-1.23	1.23	up
MYC S293	MYC S293	0.295527	17.2	1.67	-0.834	0.834	up
MYH10 S1952	MYH10 S1952	0.0586029	107	0.578	-0.289	0.289	up
MYH10 S1956	MYH10 S1956	0.106059	32.5	0.611	-0.306	0.306	up
MYH14 S1969	MYH14 S1969	0.0289195	71.7	-0.589	0.295	-0.295	down
MYH14 S1983	MYH14 S1983	0.0644171	20.4	-0.509	0.255	-0.255	down
MYH14 S1989	MYH14 S1989	0.0186312	50.5	-0.678	0.339	-0.339	down
MYO18A S101	MYO18A S101	0.132846	6.93	2.4	-1.2	1.2	up
MYO18A S102	MYO18A S102	0.114531	6.68	2.48	-1.24	1.24	up
MYO18A S140	MYO18A S140	0.244331	35.9	0.665	-0.333	0.333	up
MYO18A S83	MYO18A S83	0.0851035	16.6	0.775	-0.388	0.388	up
MYO6 S267	MYO6 S267	0.0696178	10.2	0.847	-0.424	0.424	up
MYO9B S1114	MYO9B S1114	0.161414	55.7	-1.49	0.745	-0.745	down
MYO9B S1992	MYO9B S1992	0.0847869	46.9	1.33	-0.665	0.665	up
NASP S480	NASP S480	0.21027	32.4	1.31	-0.654	0.654	up
NASP T477	NASP T477	0.213048	45.5	1.44	-0.719	0.719	up
NAV1 S808	NAV1 S808	0.0713537	15	1.87	-0.936	0.936	up
NCAPG S680	NCAPG S680	0.24858	36.4	0.537	-0.268	0.268	up
NCBP3 S415	NCBP3 S415	0.127609	39.4	-1.41	0.705	-0.705	down
NCBP3 T413	NCBP3 T413	0.299153	17.8	-0.773	0.386	-0.386	down
NCL S67	NCL S67	0.218369	24.2	-0.622	0.311	-0.311	down
NCOA5 S29	NCOA5 S29	0.243084	48.2	-2.42	1.21	-1.21	down
NCOA5 S34	NCOA5 S34	0.242875	48.2	-2.37	1.18	-1.18	down
NCOA5 S381	NCOA5 S381	0.0198296	46.7	-1.1	0.551	-0.551	down
NCOR2 S2065	NCOR2 S2065	0.250872	19.8	-0.779	0.389	-0.389	down
NCOR2 S2269	NCOR2 S2269	0.0988588	52.6	0.527	-0.263	0.263	up
NDRG2 S332	NDRG2 S332	0.174824	7.96	-1.15	0.573	-0.573	down
NECTIN1 S422	NECTIN1 S422	0.127701	35.1	0.855	-0.428	0.428	up
NEK4 S661	NEK4 S661	0.0453316	22.3	0.702	-0.351	0.351	up
NELFE S115	NELFE S115	0.0723349	51.1	0.558	-0.279	0.279	up
NEMF S747	NEMF S747	0.0482139	54.3	0.729	-0.365	0.365	up
NEMF S748	NEMF S748	0.0482139	54.3	0.729	-0.365	0.365	up
NEMF S831	NEMF S831	0.0443749	0	-0.775	0.387	-0.387	down
NEMF S833	NEMF S833	0.00588673	0	-1.08	0.539	-0.539	down
NFATC2IP S84	NFATC2IP S84	0.132684	40.7	-1.69	0.845	-0.845	down
NFATC2IP S88	NFATC2IP S88	0.0444343	40.7	-0.692	0.346	-0.346	down
NFKB1 S903	NFKB1 S903	0.0672068	8.14	-0.868	0.434	-0.434	down
NFKB1 S907	NFKB1 S907	0.0110834	23.3	-1.98	0.988	-0.988	down
NGDN S142	NGDN S142	0.0156376	161	-0.883	0.441	-0.441	down
NGDN S143	NGDN S143	0.0156376	160	-0.883	0.441	-0.441	down
NHSL1 S1089	NHSL1 S1089	0.0288417	120	0.86	-0.43	0.43	up
NIFK S247	NIFK S247	0.0619472	121	-0.836	0.418	-0.418	down
NIFK T234	NIFK T234	0.0296549	24.7	-1.35	0.676	-0.676	down
NIFK T238	NIFK T238	0.0256294	25.2	-1.32	0.66	-0.66	down
NIPBL S2672	NIPBL S2672	0.12401	43.7	-1.26	0.63	-0.63	down
NIPBL T2667	NIPBL T2667	0.291225	43.9	-1.22	0.61	-0.61	down
NMT1 S69	NMT1 S69	0.0314552	43.4	1.45	-0.727	0.727	up
NMT2 S66	NMT2 S66	0.0400085	15.7	1.19	-0.596	0.596	up
NMT2 S68	NMT2 S68	0.076611	15.2	0.764	-0.382	0.382	up
NOB1 S184	NOB1 S184	0.0470477	82	-0.582	0.291	-0.291	down
NOL8 S378	NOL8 S378	0.0961574	37.6	-0.562	0.281	-0.281	down
NOL8 S890	NOL8 S890	0.00720131	86.8	-1.14	0.569	-0.569	down
NOL8 T381	NOL8 T381	0.0800601	45.3	-0.592	0.296	-0.296	down
NOL8 T888	NOL8 T888	0.00720131	86.8	-1.14	0.569	-0.569	down
NOLC1 S397	NOLC1 S397	0.0245433	60.3	-2.07	1.03	-1.03	down
NOM1 S139	NOM1 S139	0.254292	22.7	1.02	-0.508	0.508	up
NOP2 S67	NOP2 S67	0.122424	93.3	-0.717	0.358	-0.358	down
NOP2 S786	NOP2 S786	0.068528	36.4	0.735	-0.368	0.368	up
NOP56 S461	NOP56 S461	0.00904807	13.6	2.31	-1.15	1.15	up
NOP56 S462	NOP56 S462	0.0128643	13.6	1.96	-0.981	0.981	up
NPM1 S125	NPM1 S125	0.0466046	137	1.23	-0.616	0.616	up
NPM1 S243	NPM1 S243	0.0622125	17.5	1.05	-0.526	0.526	up
NPM1 S70	NPM1 S70	0.00550651	70.7	2.74	-1.37	1.37	up
NSFL1C S114	NSFL1C S114	0.0229366	132	1.27	-0.634	0.634	up
NSRP1 S248	NSRP1 S248	0.0049589	70.1	-1.1	0.551	-0.551	down
NSRP1 S254	NSRP1 S254	0.0047769	68.4	-1.16	0.58	-0.58	down
NSRP1 S33	NSRP1 S33	0.182029	29.3	2.92	-1.46	1.46	up
NSUN2 S456	NSUN2 S456	0.112749	39.8	-1.25	0.627	-0.627	down
NTHL1 S71	NTHL1 S71	0.241241	15.1	0.756	-0.378	0.378	up
NUCKS1 S19	NUCKS1 S19	0.15067	42.7	0.746	-0.373	0.373	up
NUCKS1 S54	NUCKS1 S54	0.225821	33.1	0.76	-0.38	0.38	up
NUCKS1 S58	NUCKS1 S58	0.0978254	96.6	1.18	-0.59	0.59	up
NUCKS1 S73	NUCKS1 S73	0.188786	45.6	1.15	-0.575	0.575	up
NUDC T108	NUDC T108	0.210469	83.3	0.905	-0.453	0.453	up
NUDC T145	NUDC T145	0.141027	59.3	0.57	-0.285	0.285	up
NUMA1 S1853	NUMA1 S1853	0.107362	10.8	0.58	-0.29	0.29	up
NUMBL S263	NUMBL S263	0.00404006	6.32	-1.6	0.8	-0.8	down
NUP153 S185	NUP153 S185	0.24546	13.5	1.15	-0.577	0.577	up
NUP205 S1165	NUP205 S1165	0.0218595	20.5	1.71	-0.853	0.853	up
NUP35 S66	NUP35 S66	0.0685629	50.9	-1.09	0.547	-0.547	down
NUP35 S73	NUP35 S73	0.00800079	50.9	-0.98	0.49	-0.49	down
NUP85 S617	NUP85 S617	0.219928	13	0.581	-0.29	0.29	up
NUP98 S1028	NUP98 S1028	0.184808	97.4	0.616	-0.308	0.308	up
OCLN S369	OCLN S369	0.0274287	25.6	-1.55	0.777	-0.777	down
OGFR S349	OGFR S349	0.0538603	90.7	0.601	-0.3	0.3	up
OSBPL3 S425	OSBPL3 S425	0.211784	135	1	-0.501	0.501	up
OSBPL8 S314	OSBPL8 S314	0.205467	84.4	0.709	-0.354	0.354	up
OSBPL8 S65	OSBPL8 S65	0.0524589	16.9	-0.599	0.3	-0.3	down
OSBPL8 S68	OSBPL8 S68	0.0563325	32.2	-0.599	0.299	-0.299	down
OSBP S382	OSBP S382	0.13405	20	-0.835	0.418	-0.418	down
OTUD4 S1023	OTUD4 S1023	0.0753306	81.6	0.845	-0.422	0.422	up
OTUD4 S1024	OTUD4 S1024	0.0753306	81.6	0.845	-0.422	0.422	up
OTUD5 S64	OTUD5 S64	0.106402	55.6	0.533	-0.267	0.267	up
PA2G4 S2	PA2G4 S2	0.0378013	113	1.11	-0.555	0.555	up
PACS1 S531	PACS1 S531	0.0721322	2.3	-2.32	1.16	-1.16	down
PACSIN3 S354	PACSIN3 S354	0.201557	18.5	0.778	-0.389	0.389	up
PAF1 S456	PAF1 S456	0.00826423	48.2	-1.58	0.788	-0.788	down
PAK1 T185	PAK1 T185	0.0959743	47.8	-0.603	0.301	-0.301	down
PALLD S1116	PALLD S1116	0.211084	57.8	-3.33	1.66	-1.66	down
PALLD S1118	PALLD S1118	0.185575	57.8	-2.74	1.37	-1.37	down
PALLD S1121	PALLD S1121	0.174371	57.8	-2.4	1.2	-1.2	down
PANK2 S168	PANK2 S168	0.0617997	12.4	-0.913	0.456	-0.456	down
PANK2 S169	PANK2 S169	0.0617997	6.54	-0.913	0.456	-0.456	down
PANK2 S171	PANK2 S171	0.192968	2.97	-0.68	0.34	-0.34	down
PAPOLA T544	PAPOLA T544	0.106839	0	0.682	-0.341	0.341	up
PARG S197	PARG S197	0.106832	45.4	-2.55	1.27	-1.27	down
PARG T199	PARG T199	0.0425869	28.2	-3.6	1.8	-1.8	down
PARG T322	PARG T322	0.12081	0	-1.09	0.544	-0.544	down
PAXBP1 S154	PAXBP1 S154	0.199604	11.2	-0.707	0.354	-0.354	down
PAXBP1 S155	PAXBP1 S155	0.199604	11.2	-0.707	0.354	-0.354	down
PAXBP1 T150	PAXBP1 T150	0.00537745	1.42	1.15	-0.577	0.577	up
PBX2 S330	PBX2 S330	0.0923026	39.6	-0.629	0.314	-0.314	down
PBXIP1 S146	PBXIP1 S146	0.165072	19.4	-1.07	0.533	-0.533	down
PBXIP1 S147	PBXIP1 S147	0.165072	19.4	-1.07	0.533	-0.533	down
PBXIP1 S148	PBXIP1 S148	0.165072	19.4	-1.07	0.533	-0.533	down
PCIF1 S30	PCIF1 S30	0.190817	29	1.67	-0.836	0.836	up
PCM1 S110	PCM1 S110	0.0408128	108	-0.783	0.391	-0.391	down
PCM1 S1776	PCM1 S1776	0.0212916	47.4	-0.88	0.44	-0.44	down
PCM1 S65	PCM1 S65	0.150004	37.8	1.31	-0.653	0.653	up
PCM1 S866	PCM1 S866	0.00953046	6.91	4.23	-2.12	2.12	up
PCM1 S960	PCM1 S960	0.0226462	108	-0.81	0.405	-0.405	down
PCYT1A S319	PCYT1A S319	0.00677038	76.7	0.952	-0.476	0.476	up
PCYT1A S323	PCYT1A S323	0.140003	9.82	0.586	-0.293	0.293	up
PDAP1 S60	PDAP1 S60	0.0464885	53.4	-0.667	0.334	-0.334	down
PDAP1 S63	PDAP1 S63	0.0387301	150	-0.687	0.344	-0.344	down
PDCD4 S457	PDCD4 S457	0.027003	69.3	1.37	-0.685	0.685	up
PDCD5 S119	PDCD5 S119	0.177863	95.1	0.557	-0.279	0.279	up
PDE4A S346	PDE4A S346	0.0433858	14.6	-1.46	0.73	-0.73	down
PDIA4 S470	PDIA4 S470	0.0235236	10.2	2.26	-1.13	1.13	up
PDS5B S1358	PDS5B S1358	0.25622	11.8	-1.39	0.695	-0.695	down
PDZD8 S980	PDZD8 S980	0.0207684	5.25	-3.13	1.56	-1.56	down
PELP1 S481	PELP1 S481	0.26753	41.6	2.54	-1.27	1.27	up
PFKFB2 S466	PFKFB2 S466	0.02634	30.4	1.96	-0.978	0.978	up
PFKFB3 S461	PFKFB3 S461	0.217364	12.6	-0.777	0.389	-0.389	down
PGAM1 S14	PGAM1 S14	0.0115293	140	1.48	-0.738	0.738	up
PGM1 S117	PGM1 S117	0.00595927	37	2.94	-1.47	1.47	up
PGM2L1 S175	PGM2L1 S175	0.0254351	24.8	1.34	-0.67	0.67	up
PGM3 S64	PGM3 S64	0.0238404	21.5	1.6	-0.798	0.798	up
PGRMC2 S208	PGRMC2 S208	0.0660056	11.9	-2.27	1.13	-1.13	down
PGRMC2 Y210	PGRMC2 Y210	0.102354	7.4	-2.4	1.2	-1.2	down
PHACTR4 S118	PHACTR4 S118	0.121858	19.5	0.513	-0.256	0.256	up
PHC3 S315	PHC3 S315	0.0683433	30.1	0.706	-0.353	0.353	up
PHF2 S730	PHF2 S730	0.0493951	17.1	0.638	-0.319	0.319	up
PHF2 S733	PHF2 S733	0.0493951	15.6	0.638	-0.319	0.319	up
PHF2 S734	PHF2 S734	0.0493951	15.6	0.638	-0.319	0.319	up
PHF3 S1614	PHF3 S1614	0.292345	7.99	-1.45	0.724	-0.724	down
PHF3 S1642	PHF3 S1642	0.135484	84.1	-0.842	0.421	-0.421	down
PHF6 S145	PHF6 S145	0.105535	68.1	1.11	-0.556	0.556	up
PHF6 S155	PHF6 S155	0.019297	7.28	1.56	-0.781	0.781	up
PHF8 S1021	PHF8 S1021	0.0100723	29.3	2.17	-1.08	1.08	up
PHIP S1281	PHIP S1281	0.0978247	152	0.666	-0.333	0.333	up
PHIP S1283	PHIP S1283	0.0978247	138	0.666	-0.333	0.333	up
PHIP S911	PHIP S911	0.121541	81.3	1.69	-0.847	0.847	up
PHLDB2 S415	PHLDB2 S415	0.0607049	22.9	-0.64	0.32	-0.32	down
PHLDB2 S418	PHLDB2 S418	0.0572686	15.9	-1.24	0.621	-0.621	down
PHRF1 S1359	PHRF1 S1359	0.027874	51	-0.61	0.305	-0.305	down
PHRF1 S915	PHRF1 S915	0.0434576	22.5	0.594	-0.297	0.297	up
PHRF1 S991	PHRF1 S991	0.0678789	118	0.861	-0.43	0.43	up
PKP2 S154	PKP2 S154	0.148399	77.4	-1.42	0.71	-0.71	down
PLCB3 S934	PLCB3 S934	0.134148	10.3	-2.41	1.21	-1.21	down
PLEC S4384	PLEC S4384	0.0212119	1.76	-0.699	0.349	-0.349	down
PLEC S4386	PLEC S4386	0.0237327	14.3	-0.833	0.417	-0.417	down
PLEC S4389	PLEC S4389	0.100916	14.4	-1.19	0.595	-0.595	down
PLEC S720	PLEC S720	0.0512274	28.4	0.735	-0.368	0.368	up
PLEKHF2 S226	PLEKHF2 S226	0.0711755	67.1	0.571	-0.285	0.285	up
PLIN3 S130	PLIN3 S130	0.213226	74.2	-0.863	0.432	-0.432	down
PLIN3 S2	PLIN3 S2	0.162244	35.5	1.14	-0.572	0.572	up
PNISR S304	PNISR S304	0.107161	30.2	-0.516	0.258	-0.258	down
PNKP T118	PNKP T118	0.243893	28.1	-0.925	0.463	-0.463	down
PNN S690	PNN S690	0.0984423	79.2	-0.893	0.447	-0.447	down
PNN S692	PNN S692	0.130694	30.4	-0.811	0.406	-0.406	down
PNN S96	PNN S96	0.0312294	42.1	-2.45	1.22	-1.22	down
POLA2 S152	POLA2 S152	0.185775	16.6	-0.811	0.406	-0.406	down
POLR2A S1861	POLR2A S1861	0.0254567	19.2	2.23	-1.12	1.12	up
POM121C S378	POM121C S378	0.00923721	10.9	-2.1	1.05	-1.05	down
POM121C S380	POM121C S380	0.0204561	1.65	-1.9	0.95	-0.95	down
POM121C S435	POM121C S435	0.218596	15.9	0.95	-0.475	0.475	up
PPFIA1 S238	PPFIA1 S238	0.10748	30.5	-0.782	0.391	-0.391	down
PPFIA1 S239	PPFIA1 S239	0.0490346	31.4	-0.626	0.313	-0.313	down
PPFIA1 S242	PPFIA1 S242	0.0161674	20.6	-0.681	0.341	-0.341	down
PPFIA3 S207	PPFIA3 S207	0.0225391	29.7	-1.5	0.752	-0.752	down
PPFIBP1 S1001	PPFIBP1 S1001	0.116004	10.6	-0.916	0.458	-0.458	down
PPFIBP1 S1003	PPFIBP1 S1003	0.00444751	30.5	-1.02	0.511	-0.511	down
PPFIBP1 S466	PPFIBP1 S466	0.176945	57.9	0.579	-0.29	0.29	up
PPID S198	PPID S198	0.0152469	69.6	-1.07	0.537	-0.537	down
PPID S201	PPID S201	0.0152469	69.6	-1.07	0.537	-0.537	down
PPIG S356	PPIG S356	0.164285	64.7	0.895	-0.447	0.447	up
PPIG S397	PPIG S397	0.0109009	99.9	0.913	-0.457	0.457	up
PPIG S687	PPIG S687	0.0928901	45.9	0.704	-0.352	0.352	up
PPIG S696	PPIG S696	0.286778	14	0.573	-0.287	0.287	up
PPIG T358	PPIG T358	0.164285	64.7	0.895	-0.447	0.447	up
PPIG T748	PPIG T748	0.0477932	40.7	-2.19	1.1	-1.1	down
PPP1R11 S73	PPP1R11 S73	0.187545	113	-1.58	0.789	-0.789	down
PPP1R11 S74	PPP1R11 S74	0.137548	114	-1.45	0.727	-0.727	down
PPP1R11 S77	PPP1R11 S77	0.0817791	101	-1.45	0.725	-0.725	down
PPP1R12A S299	PPP1R12A S299	0.00692881	39.2	1.29	-0.645	0.645	up
PPP1R2 S121	PPP1R2 S121	0.0834999	72.3	-0.577	0.288	-0.288	down
PPP1R2 S122	PPP1R2 S122	0.0834999	61.3	-0.577	0.288	-0.288	down
PPP1R35 S87	PPP1R35 S87	0.00531929	74.5	2.69	-1.34	1.34	up
PPP1R35 T84	PPP1R35 T84	0.0057745	74.5	2.39	-1.19	1.19	up
PPP1R7 S12	PPP1R7 S12	0.0309149	123	0.93	-0.465	0.465	up
PPP1R9A S187	PPP1R9A S187	0.00560221	8.48	-1.64	0.822	-0.822	down
PPP4R3A S771	PPP4R3A S771	0.0189559	11.6	-1.06	0.532	-0.532	down
PPP6R1 T668	PPP6R1 T668	0.295389	0.332	-1.75	0.875	-0.875	down
PPP6R3 S523	PPP6R3 S523	0.00534355	3.66	2.14	-1.07	1.07	up
PPP6R3 T517	PPP6R3 T517	0.00348105	5.74	2.26	-1.13	1.13	up
PPP6R3 T518	PPP6R3 T518	0.00348105	5.74	2.26	-1.13	1.13	up
PQLC1 S110	PQLC1 S110	0.12044	26.2	0.776	-0.388	0.388	up
PRAG1 S510	PRAG1 S510	0.02435	9.62	-1.4	0.698	-0.698	down
PRKCD S302	PRKCD S302	0.0100142	6.39	-2.31	1.16	-1.16	down
PRKDC T2638	PRKDC T2638	0.00494888	21.6	2.31	-1.16	1.16	up
PRKDC T2645	PRKDC T2645	0.105419	3.25	0.568	-0.284	0.284	up
PRKRA S18	PRKRA S18	0.10982	21.1	-2.79	1.39	-1.39	down
PROSER2 S179	PROSER2 S179	0.0942968	84.2	0.505	-0.252	0.252	up
PROSER2 S43	PROSER2 S43	0.297085	14.6	0.979	-0.489	0.489	up
PRPF38A S193	PRPF38A S193	0.100446	65.3	0.536	-0.268	0.268	up
PRPF38A S194	PRPF38A S194	0.100446	64.4	0.536	-0.268	0.268	up
PRPF38B S529	PRPF38B S529	0.0469396	53	0.736	-0.368	0.368	up
PRPF40B S764	PRPF40B S764	0.0181466	22.3	2.06	-1.03	1.03	up
PRPF4B S277	PRPF4B S277	0.0326997	66.5	1.34	-0.669	0.669	up
PRPF4B S578	PRPF4B S578	0.0538701	75.7	-0.922	0.461	-0.461	down
PRPF4B S580	PRPF4B S580	0.0538701	75.7	-0.922	0.461	-0.461	down
PRPF4B Y849	PRPF4B Y849	0.00772545	18.5	2.56	-1.28	1.28	up
PRR12 S747	PRR12 S747	0.010523	105	-0.874	0.437	-0.437	down
PRR12 T740	PRR12 T740	0.010523	51.4	-0.874	0.437	-0.437	down
PRRC2A S1085	PRRC2A S1085	0.0519316	26.3	-0.565	0.282	-0.282	down
PRRC2A S1089	PRRC2A S1089	0.0681019	44.5	-0.62	0.31	-0.31	down
PRRC2A S1110	PRRC2A S1110	0.0974494	9.12	-0.983	0.492	-0.492	down
PRRC2A S342	PRRC2A S342	0.0500341	44.8	0.686	-0.343	0.343	up
PRRC2A S350	PRRC2A S350	0.0503388	44.8	0.687	-0.344	0.344	up
PRRC2A S456	PRRC2A S456	0.172732	44.7	0.944	-0.472	0.472	up
PRRC2A T1087	PRRC2A T1087	0.0170352	5.45	-0.758	0.379	-0.379	down
PRRC2A T1108	PRRC2A T1108	0.146122	12	-0.551	0.276	-0.276	down
PRRC2B S226	PRRC2B S226	0.0906298	12.2	1.1	-0.552	0.552	up
PRRC2B S613	PRRC2B S613	0.238893	101	0.604	-0.302	0.302	up
PRRC2C S1249	PRRC2C S1249	0.016953	35.8	-1.15	0.574	-0.574	down
PRRC2C S1263	PRRC2C S1263	0.0270213	67	0.959	-0.48	0.48	up
PRRC2C T1265	PRRC2C T1265	0.00337037	51.9	1.21	-0.607	0.607	up
PRRC2C T1267	PRRC2C T1267	0.0267847	27.4	0.923	-0.462	0.462	up
PSD3 T1019	PSD3 T1019	0.0113691	0.664	-1.31	0.655	-0.655	down
PSIP1 S273	PSIP1 S273	0.299122	14.9	2.31	-1.15	1.15	up
PSMD1 S315	PSMD1 S315	0.271588	48.8	-0.572	0.286	-0.286	down
PSMD1 T311	PSMD1 T311	0.0697526	34.2	-0.813	0.407	-0.407	down
PSMD2 S361	PSMD2 S361	0.203685	56.2	0.55	-0.275	0.275	up
PSMG1 T18	PSMG1 T18	0.0751299	213	1.61	-0.806	0.806	up
PTCD3 S679	PTCD3 S679	0.0598519	14	-1.44	0.722	-0.722	down
PTDSS2 S16	PTDSS2 S16	0.0852233	69.4	2.35	-1.17	1.17	up
PTMA S2	PTMA S2	0.0931775	119	0.917	-0.458	0.458	up
PTMS S2	PTMS S2	0.137619	116	-0.536	0.268	-0.268	down
PTMS S5	PTMS S5	0.137619	68.9	-0.536	0.268	-0.268	down
PTPN14 S314	PTPN14 S314	0.0354504	16	0.728	-0.364	0.364	up
PTPN3 S357	PTPN3 S357	0.124829	91.6	-0.555	0.278	-0.278	down
PTPN3 S359	PTPN3 S359	0.124829	77	-0.555	0.278	-0.278	down
PUM2 S182	PUM2 S182	0.150308	68.7	1.12	-0.559	0.559	up
PVR S407	PVR S407	0.146964	18.2	-1.77	0.884	-0.884	down
PWP1 S50	PWP1 S50	0.12673	58.1	0.524	-0.262	0.262	up
PWWP2A S81	PWWP2A S81	0.0974893	121	0.585	-0.293	0.293	up
PXN S85	PXN S85	0.06249	14.2	-0.796	0.398	-0.398	down
PYGO2 T302	PYGO2 T302	0.114546	66.5	0.861	-0.43	0.43	up
R3HDM1 S973	R3HDM1 S973	0.0179326	15.8	1.64	-0.818	0.818	up
RAB13 S178	RAB13 S178	0.134659	81.1	0.81	-0.405	0.405	up
RAB6A S2	RAB6A S2	0.180427	0	-0.632	0.316	-0.316	down
RAB8A S185	RAB8A S185	0.010293	114	-1.22	0.612	-0.612	down
RABEP1 S407	RABEP1 S407	0.0176194	1.34	-1.6	0.801	-0.801	down
RABEP1 S410	RABEP1 S410	0.00585234	0	-1.93	0.967	-0.967	down
RABEP1 T408	RABEP1 T408	0.0219521	1.31	-1.65	0.825	-0.825	down
RABGAP1 T996	RABGAP1 T996	0.0350775	47.5	0.651	-0.325	0.325	up
RABL6 T468	RABL6 T468	0.279516	0.314	1.66	-0.832	0.832	up
RACGAP1 S214	RACGAP1 S214	0.054027	72.3	-0.524	0.262	-0.262	down
RAD23A S123	RAD23A S123	0.0390166	7.82	3.17	-1.59	1.59	up
RAD23B S160	RAD23B S160	0.0401328	9.56	1.04	-0.521	0.521	up
RALBP1 S92	RALBP1 S92	0.119895	34.8	-0.637	0.319	-0.319	down
RALBP1 S93	RALBP1 S93	0.119895	34.8	-0.637	0.319	-0.319	down
RALBP1 S99	RALBP1 S99	0.0926825	8.89	-1.79	0.896	-0.896	down
RALGAPA1 S864	RALGAPA1 S864	0.0150839	86.5	-1.63	0.814	-0.814	down
RALGAPA2 S820	RALGAPA2 S820	0.0256957	8.26	-1.73	0.863	-0.863	down
RALGAPA2 S821	RALGAPA2 S821	0.0325072	17.2	-1.85	0.923	-0.923	down
RALY S135	RALY S135	0.0316253	117	0.604	-0.302	0.302	up
RALY T298	RALY T298	0.0887987	25.2	-2.26	1.13	-1.13	down
RANBP2 S1160	RANBP2 S1160	0.031981	33.1	1.28	-0.641	0.641	up
RANBP2 S1400	RANBP2 S1400	0.262708	2.84	-0.766	0.383	-0.383	down
RANBP2 T1396	RANBP2 T1396	0.217764	17.5	0.857	-0.429	0.429	up
RANBP2 T1399	RANBP2 T1399	0.227011	1.07	-1.13	0.566	-0.566	down
RANBP3 S101	RANBP3 S101	0.0589073	45.1	-0.669	0.334	-0.334	down
RANBP3 S108	RANBP3 S108	0.0975516	98	-0.6	0.3	-0.3	down
RANBP3 S244	RANBP3 S244	0.119533	78.5	-2.21	1.1	-1.1	down
RAPH1 S17	RAPH1 S17	0.217876	90	-0.508	0.254	-0.254	down
RAPH1 S5	RAPH1 S5	0.217876	90	-0.508	0.254	-0.254	down
RB1CC1 S647	RB1CC1 S647	0.167659	19.7	-1.08	0.538	-0.538	down
RBBP6 S1277	RBBP6 S1277	0.0339034	14.6	-2.05	1.03	-1.03	down
RBM12B S278	RBM12B S278	0.0232285	40.9	1.64	-0.82	0.82	up
RBM12B S280	RBM12B S280	0.0232285	41	1.64	-0.82	0.82	up
RBM12B S798	RBM12B S798	0.0159805	76.1	-2.51	1.25	-1.25	down
RBM12B T100	RBM12B T100	0.21029	1.37	0.799	-0.4	0.4	up
RBM12 S420	RBM12 S420	0.00378164	58.4	3.28	-1.64	1.64	up
RBM12 S422	RBM12 S422	0.00378164	53.8	3.28	-1.64	1.64	up
RBM12 S424	RBM12 S424	0.00329783	130	3.22	-1.61	1.61	up
RBM14 T206	RBM14 T206	0.033397	118	0.569	-0.284	0.284	up
RBM15 S294	RBM15 S294	0.0415274	49.1	0.538	-0.269	0.269	up
RBM15 T568	RBM15 T568	0.0446446	139	2.11	-1.05	1.05	up
RBM17 S155	RBM17 S155	0.0658543	161	0.576	-0.288	0.288	up
RBM34 S28	RBM34 S28	0.0951341	82	-0.535	0.268	-0.268	down
RBM6 S360	RBM6 S360	0.173991	21.1	-1.68	0.84	-0.84	down
RBM7 S136	RBM7 S136	0.0200764	34	-0.893	0.447	-0.447	down
RBMXL1 S219	RBMXL1 S219	0.0859053	12.6	-0.871	0.435	-0.435	down
RBMXL1 S315	RBMXL1 S315	0.234054	4.05	0.601	-0.3	0.3	up
RBMX S88	RBMX S88	0.00801466	17.2	1.8	-0.899	0.899	up
RBSN T214	RBSN T214	0.248318	5.74	-1.63	0.813	-0.813	down
RCC1 S11	RCC1 S11	0.0439491	58.6	0.929	-0.465	0.465	up
REPS1 S162	REPS1 S162	0.0439914	35.4	0.614	-0.307	0.307	up
REPS1 S166	REPS1 S166	0.074235	35.4	0.508	-0.254	0.254	up
REPS1 S174	REPS1 S174	0.0706696	4.64	0.82	-0.41	0.41	up
REPS1 S392	REPS1 S392	0.0246786	6.96	1.46	-0.731	0.731	up
REPS1 S537	REPS1 S537	0.10025	33.9	0.695	-0.348	0.348	up
REPS1 T173	REPS1 T173	0.104175	2.31	1.18	-0.59	0.59	up
REPS1 T481	REPS1 T481	0.076832	0.481	-1.36	0.68	-0.68	down
REPS1 T539	REPS1 T539	0.176517	6.3	0.724	-0.362	0.362	up
REPS1 T544	REPS1 T544	0.104226	17.2	-2.25	1.13	-1.13	down
RERE S675	RERE S675	0.00949854	19.3	1.02	-0.512	0.512	up
RETREG2 S385	RETREG2 S385	0.00394205	108	1.26	-0.629	0.629	up
RETREG3 S258	RETREG3 S258	0.0723659	103	1.34	-0.672	0.672	up
RETREG3 S260	RETREG3 S260	0.0723659	103	1.34	-0.672	0.672	up
RETREG3 T307	RETREG3 T307	0.291905	105	-1.47	0.737	-0.737	down
RFC1 S312	RFC1 S312	0.168043	8.45	0.831	-0.416	0.416	up
RFTN1 S220	RFTN1 S220	0.0382011	77.8	0.741	-0.371	0.371	up
RGPD4 S796	RGPD4 S796	0.139389	33.8	-1.58	0.79	-0.79	down
RGPD4 T799	RGPD4 T799	0.147881	49.6	-1.7	0.848	-0.848	down
RGPD8 S1261	RGPD8 S1261	0.0386033	17.4	-1.93	0.964	-0.964	down
RGPD8 S1274	RGPD8 S1274	0.24815	3.59	0.906	-0.453	0.453	up
RGPD8 S1275	RGPD8 S1275	0.00518656	6.3	-4.33	2.16	-2.16	down
RGPD8 S1478	RGPD8 S1478	0.0315767	38.7	1.88	-0.938	0.938	up
RGPD8 S1486	RGPD8 S1486	0.0325057	39.1	-2.78	1.39	-1.39	down
RGPD8 T1482	RGPD8 T1482	0.0238405	9.1	-2.97	1.48	-1.48	down
RHBDF2 S323	RHBDF2 S323	0.00521145	45.8	-2.51	1.26	-1.26	down
RHBDF2 S325	RHBDF2 S325	0.0252479	45.8	-0.696	0.348	-0.348	down
RHBDF2 S328	RHBDF2 S328	0.0377194	45.8	-0.605	0.302	-0.302	down
RIC8A Y435	RIC8A Y435	0.0100726	2.06	-1.87	0.934	-0.934	down
RICTOR S21	RICTOR S21	0.0764662	179	-0.974	0.487	-0.487	down
RIF1 S1542	RIF1 S1542	0.00301224	37.3	-1.55	0.776	-0.776	down
RIF1 S1552	RIF1 S1552	0.0315986	18.6	-2.76	1.38	-1.38	down
RIF1 S1554	RIF1 S1554	0.0130366	11.5	-2.71	1.35	-1.35	down
RIF1 S1579	RIF1 S1579	0.194142	88.4	-1.45	0.723	-0.723	down
RIF1 S1616	RIF1 S1616	0.175708	31.4	-0.703	0.352	-0.352	down
RIOK2 S335	RIOK2 S335	0.223543	99.3	1.72	-0.858	0.858	up
RIOK2 S380	RIOK2 S380	0.0151819	32.1	-0.766	0.383	-0.383	down
RIOK2 S382	RIOK2 S382	0.0182052	33.3	-0.734	0.367	-0.367	down
RIOK2 S385	RIOK2 S385	0.0184212	48.3	-2.87	1.44	-1.44	down
RLF S1016	RLF S1016	0.150377	56.9	-0.778	0.389	-0.389	down
RLF S1020	RLF S1020	0.150377	56.9	-0.778	0.389	-0.389	down
RLF S1022	RLF S1022	0.150377	56.9	-0.778	0.389	-0.389	down
RLF S634	RLF S634	0.031963	9.03	-1.41	0.707	-0.707	down
RLF T1018	RLF T1018	0.150377	56.9	-0.778	0.389	-0.389	down
RLIM S228	RLIM S228	0.00323356	31.9	-1.53	0.767	-0.767	down
RLIM S230	RLIM S230	0.00529101	33.2	-1.62	0.809	-0.809	down
RMDN3 S46	RMDN3 S46	0.0933178	8.64	-0.855	0.428	-0.428	down
RNASEH1 S74	RNASEH1 S74	0.0910581	61.4	0.854	-0.427	0.427	up
RNASEH1 S76	RNASEH1 S76	0.0826873	64.1	0.502	-0.251	0.251	up
RNF113A S6	RNF113A S6	0.179058	67.2	-0.698	0.349	-0.349	down
RNF169 S247	RNF169 S247	0.143189	39.5	1.12	-0.561	0.561	up
RNF169 S368	RNF169 S368	0.0649555	21.6	2.12	-1.06	1.06	up
RNF169 T391	RNF169 T391	0.0671939	18.7	2.34	-1.17	1.17	up
RNF185 T106	RNF185 T106	0.0964638	57	0.572	-0.286	0.286	up
RNF214 S15	RNF214 S15	0.00668167	27.5	1.21	-0.603	0.603	up
RNF219 S719	RNF219 S719	0.108402	13.5	0.863	-0.431	0.431	up
RNF4 S94	RNF4 S94	0.270862	37.5	-0.817	0.408	-0.408	down
RNF4 S95	RNF4 S95	0.210851	39.7	-0.781	0.39	-0.39	down
RPAP3 S116	RPAP3 S116	0.0559189	22.8	0.979	-0.489	0.489	up
RPAP3 S119	RPAP3 S119	0.0550375	31.3	0.987	-0.494	0.494	up
RPAP3 S121	RPAP3 S121	0.148509	42.1	0.708	-0.354	0.354	up
RPL18A S71	RPL18A S71	0.0310781	52.2	1.07	-0.534	0.534	up
RPL4 S295	RPL4 S295	0.0795684	97.8	0.85	-0.425	0.425	up
RPLP2 S16	RPLP2 S16	0.0229347	7.37	2.51	-1.25	1.25	up
RPLP2 S17	RPLP2 S17	0.0100815	5.42	2.24	-1.12	1.12	up
RPRD2 S374	RPRD2 S374	0.00385393	61	2.58	-1.29	1.29	up
RPRD2 S928	RPRD2 S928	0.170216	7.37	2.36	-1.18	1.18	up
RPRD2 S930	RPRD2 S930	0.044769	9.99	3.32	-1.66	1.66	up
RPS3A S263	RPS3A S263	0.236053	79.9	-0.673	0.336	-0.336	down
RPS6KA3 S715	RPS6KA3 S715	0.036295	75.9	-1.38	0.69	-0.69	down
RPS6KA4 S681	RPS6KA4 S681	0.261951	1.37	-1.39	0.695	-0.695	down
RPS6KA4 S682	RPS6KA4 S682	0.0656918	1.64	-3.06	1.53	-1.53	down
RPS6KA4 T687	RPS6KA4 T687	0.0287245	23.6	-2.43	1.22	-1.22	down
RPS6KC1 S423	RPS6KC1 S423	0.246639	48.2	-1.27	0.633	-0.633	down
RPS6KC1 S427	RPS6KC1 S427	0.270987	48.2	-1.33	0.666	-0.666	down
RPS6 S235	RPS6 S235	0.101237	60.4	-3.46	1.73	-1.73	down
RPS6 S236	RPS6 S236	0.111347	60.4	0.631	-0.316	0.316	up
RPS6 S247	RPS6 S247	0.070612	17	5.12	-2.56	2.56	up
RPTOR S722	RPTOR S722	0.232166	22.6	0.754	-0.377	0.377	up
RPTOR S887	RPTOR S887	0.113096	6.17	1.84	-0.922	0.922	up
RREB1 S175	RREB1 S175	0.104065	53.6	-1.96	0.981	-0.981	down
RREB1 S180	RREB1 S180	0.101166	53.6	-2.01	1	-1	down
RRN3 S170	RRN3 S170	0.141906	127	-0.51	0.255	-0.255	down
RRN3 S172	RRN3 S172	0.141906	118	-0.51	0.255	-0.255	down
RRP12 S1072	RRP12 S1072	0.0138612	60.8	-1.88	0.942	-0.942	down
RRP1B S245	RRP1B S245	0.040687	78.5	1.79	-0.897	0.897	up
RRP1B T728	RRP1B T728	0.221639	16.6	-1.47	0.733	-0.733	down
RRP8 S62	RRP8 S62	0.060569	39.7	1.26	-0.631	0.631	up
RRP8 S64	RRP8 S64	0.066682	53	1.23	-0.614	0.614	up
RSF1 S1282	RSF1 S1282	0.0814662	23	-0.601	0.301	-0.301	down
RSF1 S1359	RSF1 S1359	0.174877	32.3	1.27	-0.636	0.636	up
RSF1 S1375	RSF1 S1375	0.289146	30	1.06	-0.531	0.531	up
RSF1 S473	RSF1 S473	0.0581692	17	1.85	-0.923	0.923	up
RSF1 S622	RSF1 S622	0.279657	24.3	0.686	-0.343	0.343	up
RSF1 S629	RSF1 S629	0.286518	12	-1.64	0.821	-0.821	down
RSF1 T628	RSF1 T628	0.0266681	2.67	2.45	-1.23	1.23	up
RSF1 Y1281	RSF1 Y1281	0.126807	10.8	0.818	-0.409	0.409	up
RSL1D1 S361	RSL1D1 S361	0.22028	18.7	-2.29	1.15	-1.15	down
RSL1D1 S392	RSL1D1 S392	0.112578	83.5	-0.643	0.321	-0.321	down
RSL1D1 S396	RSL1D1 S396	0.112578	56.9	-0.643	0.321	-0.321	down
RSL1D1 T423	RSL1D1 T423	0.20867	20.9	1.35	-0.676	0.676	up
RSRC2 S105	RSRC2 S105	0.0543003	56.1	-1.09	0.544	-0.544	down
RSRC2 S17	RSRC2 S17	0.252925	9.23	-0.823	0.411	-0.411	down
RSRC2 S222	RSRC2 S222	0.0395274	52.6	-2.18	1.09	-1.09	down
RSRC2 S4	RSRC2 S4	0.114364	31.7	-1.8	0.899	-0.899	down
RSRC2 T220	RSRC2 T220	0.0288091	52.6	-2.54	1.27	-1.27	down
RSRC2 T6	RSRC2 T6	0.123785	2.37	2.61	-1.31	1.31	up
RTKN S219	RTKN S219	0.129447	4.52	-0.79	0.395	-0.395	down
RTN4 S7	RTN4 S7	0.287618	51.1	-0.753	0.377	-0.377	down
S100A16 S103	S100A16 S103	0.0350239	2.35	-0.655	0.328	-0.328	down
S100A16 S2	S100A16 S2	0.185231	81.1	-0.613	0.306	-0.306	down
S104	S104	0.0616869	20.5	-0.688	0.344	-0.344	down
S178	S178	0.0432277	28.2	1.11	-0.554	0.554	up
S181	S181	0.0432277	28.2	1.11	-0.554	0.554	up
S182	S182	0.00918445	28.2	2.41	-1.2	1.2	up
S206	S206	0.0201134	51.6	-1.73	0.864	-0.864	down
S2276	S2276	0.0887834	49.7	-1.44	0.72	-0.72	down
S2280	S2280	0.0887834	70.2	-1.44	0.72	-0.72	down
S255	S255	0.0466073	90.3	0.709	-0.355	0.355	up
S261	S261	0.0367212	90.3	1.49	-0.744	0.744	up
S909	S909	0.103901	59.7	0.563	-0.281	0.281	up
SAC3D1 S402	SAC3D1 S402	0.0126995	46.8	2.05	-1.03	1.03	up
SAFB S384	SAFB S384	0.0193443	51.5	-0.72	0.36	-0.36	down
SAP30BP S72	SAP30BP S72	0.00935789	10.8	-5.15	2.57	-2.57	down
SAP30BP S77	SAP30BP S77	0.0342689	6.6	-3.41	1.71	-1.71	down
SASH1 S248	SASH1 S248	0.0258458	53.3	0.609	-0.304	0.304	up
SASH1 S507	SASH1 S507	0.0905878	36.7	0.546	-0.273	0.273	up
SCAF11 S341	SCAF11 S341	0.20429	9.75	-2.33	1.17	-1.17	down
SCAF11 S400	SCAF11 S400	0.131827	28.9	-0.507	0.254	-0.254	down
SCAF11 S401	SCAF11 S401	0.131827	28.9	-0.507	0.254	-0.254	down
SCAF11 S402	SCAF11 S402	0.131827	28.9	-0.507	0.254	-0.254	down
SCAF11 S405	SCAF11 S405	0.131827	28.5	-0.507	0.254	-0.254	down
SCAF11 S608	SCAF11 S608	0.076267	20.9	0.807	-0.403	0.403	up
SCAF11 S613	SCAF11 S613	0.076267	1.13	0.807	-0.403	0.403	up
SCML2 S499	SCML2 S499	0.0212914	27.3	-3.12	1.56	-1.56	down
SCML2 S511	SCML2 S511	0.0104531	34.5	-2.35	1.17	-1.17	down
SCRIB S1220	SCRIB S1220	0.041194	96.5	1.23	-0.617	0.617	up
SCRIB S1225	SCRIB S1225	0.0863495	11.5	-1.75	0.877	-0.877	down
SCRIB S1298	SCRIB S1298	0.0970814	10.3	-2.02	1.01	-1.01	down
SCRIB S1306	SCRIB S1306	0.0565404	36.2	-3.66	1.83	-1.83	down
SCRIB S1309	SCRIB S1309	0.0377289	42.5	-3.02	1.51	-1.51	down
SCRIB S1475	SCRIB S1475	0.0328486	73.9	1.03	-0.517	0.517	up
SCRIB S1566	SCRIB S1566	0.0126298	24.7	3.54	-1.77	1.77	up
SCRIB S504	SCRIB S504	0.249075	21.3	0.582	-0.291	0.291	up
SEC16A S1184	SEC16A S1184	0.0182632	26.4	2.57	-1.29	1.29	up
SEC16A S1190	SEC16A S1190	0.0192314	33.4	2.35	-1.18	1.18	up
SEC16A S1191	SEC16A S1191	0.0124744	25	2.45	-1.22	1.22	up
SEC16A S1193	SEC16A S1193	0.0374804	22.2	1.19	-0.597	0.597	up
SEC16A S1194	SEC16A S1194	0.041918	22.4	2.31	-1.16	1.16	up
SEC16A S414	SEC16A S414	0.279689	11.4	-1.56	0.782	-0.782	down
SEC16A S417	SEC16A S417	0.171313	26.3	0.507	-0.254	0.254	up
SEC16A T415	SEC16A T415	0.0514869	15.1	0.765	-0.383	0.383	up
SEC22B S137	SEC22B S137	0.0217917	55.1	0.752	-0.376	0.376	up
SEC61B S14	SEC61B S14	0.261637	6.63	-1.17	0.585	-0.585	down
SEC62 S335	SEC62 S335	0.291904	19.1	0.592	-0.296	0.296	up
SECISBP2L S251	SECISBP2L S251	0.176143	11.5	-1.19	0.597	-0.597	down
SENP6 S335	SENP6 S335	0.0244844	55.3	-0.882	0.441	-0.441	down
SENP6 S336	SENP6 S336	0.0244844	54.8	-0.882	0.441	-0.441	down
SERBP1 S234	SERBP1 S234	0.0711742	46	-0.618	0.309	-0.309	down
SETD1A S468	SETD1A S468	0.0569315	52.2	-0.685	0.343	-0.343	down
SETD1A S470	SETD1A S470	0.04938	52.7	-0.686	0.343	-0.343	down
SETD2 S1413	SETD2 S1413	0.044271	41.9	-1.7	0.852	-0.852	down
SETD2 S1415	SETD2 S1415	0.044271	41.9	-1.7	0.852	-0.852	down
SETD2 S1417	SETD2 S1417	0.044271	41.9	-1.7	0.852	-0.852	down
SETD2 S2079	SETD2 S2079	0.0380866	13.3	2.2	-1.1	1.1	up
SETD2 S2080	SETD2 S2080	0.0527424	13.3	1.2	-0.6	0.6	up
SETD2 S754	SETD2 S754	0.213117	57.2	-0.547	0.274	-0.274	down
SETD5 S590	SETD5 S590	0.0380436	2.36	-1.51	0.754	-0.754	down
SF1 S80	SF1 S80	0.0820281	51	-0.643	0.322	-0.322	down
SF1 S82	SF1 S82	0.081833	40.2	-0.642	0.321	-0.321	down
SF3A1 S329	SF3A1 S329	0.11404	148	0.642	-0.321	0.321	up
SF3A1 S359	SF3A1 S359	0.0838895	96.7	-1.38	0.692	-0.692	down
SF3B2 S302	SF3B2 S302	0.185091	0	-1.44	0.72	-0.72	down
SF3B2 S303	SF3B2 S303	0.169089	0	-1.51	0.754	-0.754	down
SFMBT1 S767	SFMBT1 S767	0.0879553	29.9	-1.94	0.969	-0.969	down
SFMBT1 S775	SFMBT1 S775	0.160155	88.7	-1.45	0.723	-0.723	down
SGTA S77	SGTA S77	0.0945774	49.3	0.641	-0.32	0.32	up
SH3BP2 S416	SH3BP2 S416	0.0218116	90.1	-0.659	0.329	-0.329	down
SHARPIN S165	SHARPIN S165	0.0373156	68.8	-1.96	0.979	-0.979	down
SHROOM2 S1036	SHROOM2 S1036	0.107399	60.4	0.666	-0.333	0.333	up
SHROOM2 S1039	SHROOM2 S1039	0.107399	60.4	0.666	-0.333	0.333	up
SIK3 S978	SIK3 S978	0.0645834	17	1.03	-0.516	0.516	up
SIN3A S277	SIN3A S277	0.00507416	22.9	4.84	-2.42	2.42	up
SIN3A S940	SIN3A S940	0.109809	1.72	0.716	-0.358	0.358	up
SIPA1 S839	SIPA1 S839	0.281605	25.8	-1.25	0.624	-0.624	down
SIRT1 S14	SIRT1 S14	0.159689	21.2	-0.757	0.378	-0.378	down
SIRT1 S27	SIRT1 S27	0.0883966	51.2	1.18	-0.589	0.589	up
SIRT6 S330	SIRT6 S330	0.298818	30.8	0.753	-0.376	0.376	up
SKA3 S110	SKA3 S110	0.00744584	120	-0.953	0.477	-0.477	down
SKI S515	SKI S515	0.0207015	73.2	1.93	-0.965	0.965	up
SLBP S20	SLBP S20	0.00579092	124	0.882	-0.441	0.441	up
SLBP S23	SLBP S23	0.00717129	124	0.834	-0.417	0.417	up
SLC19A1 S225	SLC19A1 S225	0.0206122	24.8	-0.66	0.33	-0.33	down
SLC39A6 S478	SLC39A6 S478	0.190778	16	1.68	-0.84	0.84	up
SLC7A11 S26	SLC7A11 S26	0.237935	42.4	-0.671	0.335	-0.335	down
SLC9A3R1 S2	SLC9A3R1 S2	0.196265	121	0.715	-0.357	0.357	up
SLC9A3R1 S269	SLC9A3R1 S269	0.0249123	52	0.671	-0.336	0.336	up
SLC9A3R1 S280	SLC9A3R1 S280	0.0374104	52	0.575	-0.287	0.287	up
SLCO4A1 S40	SLCO4A1 S40	0.00603959	19.5	-1.58	0.79	-0.79	down
SLF2 S710	SLF2 S710	0.00584865	137	-1.35	0.676	-0.676	down
SLF2 T711	SLF2 T711	0.00584865	137	-1.35	0.676	-0.676	down
SLK S571	SLK S571	0.211397	47.4	-0.856	0.428	-0.428	down
SLTM S551	SLTM S551	0.205167	8.61	-1.09	0.543	-0.543	down
SLU7 S215	SLU7 S215	0.054604	126	0.668	-0.334	0.334	up
SLX4 S597	SLX4 S597	0.206999	11.8	-0.761	0.381	-0.381	down
SMAP S17	SMAP S17	0.269888	8.24	0.653	-0.327	0.327	up
SMARCA1 S119	SMARCA1 S119	0.00355019	38.6	-1.49	0.744	-0.744	down
SMARCA1 T118	SMARCA1 T118	0.013779	14.8	-1.72	0.858	-0.858	down
SMARCA4 S1382	SMARCA4 S1382	0.0485465	17.7	-0.941	0.471	-0.471	down
SMARCA4 S1627	SMARCA4 S1627	0.0284675	42.4	-1.58	0.792	-0.792	down
SMARCA4 S1631	SMARCA4 S1631	0.019007	42.4	-1.65	0.826	-0.826	down
SMARCA4 T1423	SMARCA4 T1423	0.0654592	7.91	1.04	-0.518	0.518	up
SMARCAD1 S124	SMARCAD1 S124	0.269323	38.8	0.526	-0.263	0.263	up
SMARCAD1 S127	SMARCAD1 S127	0.269323	38.8	0.526	-0.263	0.263	up
SMARCAD1 S214	SMARCAD1 S214	0.0360995	7.88	-0.579	0.29	-0.29	down
SMARCAD1 S33	SMARCAD1 S33	0.150219	5.67	0.927	-0.463	0.463	up
SMARCAD1 S39	SMARCAD1 S39	0.108831	8.59	-0.723	0.361	-0.361	down
SMARCAD1 S66	SMARCAD1 S66	0.0455656	6.59	-1.18	0.59	-0.59	down
SMARCAD1 S95	SMARCAD1 S95	0.128667	13	0.51	-0.255	0.255	up
SMARCAD1 S96	SMARCAD1 S96	0.128667	13	0.51	-0.255	0.255	up
SMARCAD1 S98	SMARCAD1 S98	0.128667	13	0.51	-0.255	0.255	up
SMARCAD1 T60	SMARCAD1 T60	0.013484	6.59	-2.98	1.49	-1.49	down
SMARCAD1 T63	SMARCAD1 T63	0.161515	6.59	-1.62	0.811	-0.811	down
SMARCC1 S310	SMARCC1 S310	0.245446	76.6	0.799	-0.4	0.4	up
SMIM13 T48	SMIM13 T48	0.0117479	0	-2.19	1.09	-1.09	down
SMIM13 T62	SMIM13 T62	0.0074715	13.3	1.56	-0.778	0.778	up
SNCG S124	SNCG S124	0.03488	79.8	0.726	-0.363	0.363	up
SNIP1 S200	SNIP1 S200	0.00383632	0	2.18	-1.09	1.09	up
SNIP1 S202	SNIP1 S202	0.0106655	0	2.88	-1.44	1.44	up
SNIP1 S35	SNIP1 S35	0.180253	58.8	1.22	-0.61	0.61	up
SNIP1 S49	SNIP1 S49	0.194697	24.8	-0.598	0.299	-0.299	down
SON S142	SON S142	0.131006	7.96	-1.02	0.509	-0.509	down
SON S152	SON S152	0.240227	6.92	-0.921	0.461	-0.461	down
SON S1782	SON S1782	0.0298598	0	-2.96	1.48	-1.48	down
SON S1783	SON S1783	0.0708501	0	-2.25	1.13	-1.13	down
SP100 S157	SP100 S157	0.0692714	130	0.584	-0.292	0.292	up
SPAG9 S183	SPAG9 S183	0.156385	31.8	-0.554	0.277	-0.277	down
SPAG9 S329	SPAG9 S329	0.0629399	55.7	-0.505	0.253	-0.253	down
SPAG9 S730	SPAG9 S730	0.0287474	34.2	-0.602	0.301	-0.301	down
SPAG9 S732	SPAG9 S732	0.0809062	2.63	-3.08	1.54	-1.54	down
SPAG9 S733	SPAG9 S733	0.0406562	26.5	-0.548	0.274	-0.274	down
SPECC1L S220	SPECC1L S220	0.146001	67.2	0.989	-0.494	0.494	up
SPECC1L S384	SPECC1L S384	0.00415028	21.9	-1.26	0.629	-0.629	down
SPEN S1636	SPEN S1636	0.169938	3.25	1.49	-0.743	0.743	up
SPEN S2120	SPEN S2120	0.185743	50.9	-0.575	0.287	-0.287	down
SPEN S2124	SPEN S2124	0.0564311	1.12	-2.88	1.44	-1.44	down
SPEN S2481	SPEN S2481	0.0869864	53.5	-1.35	0.675	-0.675	down
SPEN S2493	SPEN S2493	0.105336	13.1	-1.62	0.808	-0.808	down
SPEN S623	SPEN S623	0.103813	61.5	0.723	-0.361	0.361	up
SPEN S749	SPEN S749	0.23833	23.5	0.616	-0.308	0.308	up
SPEN T1633	SPEN T1633	0.0248953	6.82	1.7	-0.851	0.851	up
SPIRE1 S464	SPIRE1 S464	0.0235104	25.5	-2.4	1.2	-1.2	down
SPIRE1 S465	SPIRE1 S465	0.0217835	25.5	-2.44	1.22	-1.22	down
SPTAN1 S1031	SPTAN1 S1031	0.13607	12.1	-0.803	0.402	-0.402	down
SPTAN1 S1217	SPTAN1 S1217	0.13043	130	0.754	-0.377	0.377	up
SPTBN1 S2138	SPTBN1 S2138	0.0507164	44.1	-1.94	0.972	-0.972	down
SPTBN1 S2161	SPTBN1 S2161	0.290619	8.2	1.15	-0.575	0.575	up
SPTBN1 S2165	SPTBN1 S2165	0.0261255	14	1.07	-0.536	0.536	up
SRCAP S3161	SRCAP S3161	0.10833	16.3	1.44	-0.719	0.719	up
SRCAP S3172	SRCAP S3172	0.257597	5.83	-1.17	0.587	-0.587	down
SRCAP S568	SRCAP S568	0.0247808	24	-1.72	0.861	-0.861	down
SRCAP T572	SRCAP T572	0.0295158	20.6	-2.32	1.16	-1.16	down
SRGAP1 S1005	SRGAP1 S1005	0.00502277	7.39	-1.64	0.819	-0.819	down
SRGAP1 S410	SRGAP1 S410	0.00805279	8.07	-3.08	1.54	-1.54	down
SRGAP1 S416	SRGAP1 S416	0.00355894	7.27	-2.99	1.49	-1.49	down
SRGAP1 S906	SRGAP1 S906	0.0976909	69.7	-0.918	0.459	-0.459	down
SRGAP1 T1001	SRGAP1 T1001	0.010832	25.2	-2.12	1.06	-1.06	down
SRP72 S625	SRP72 S625	0.143043	6.97	4.38	-2.19	2.19	up
SRP72 T624	SRP72 T624	0.200733	1.64	2.22	-1.11	1.11	up
SRPK1 S51	SRPK1 S51	0.140901	57.3	0.509	-0.254	0.254	up
SRPK2 S497	SRPK2 S497	0.0841515	9.3	-0.812	0.406	-0.406	down
SRRM1 S207	SRRM1 S207	0.248734	57.1	-1.32	0.658	-0.658	down
SRRM1 S209	SRRM1 S209	0.248575	57.1	-1.18	0.59	-0.59	down
SRRM1 S211	SRRM1 S211	0.250403	57.1	-1.64	0.818	-0.818	down
SRRM1 S450	SRRM1 S450	0.126575	54	-0.987	0.494	-0.494	down
SRRM1 S452	SRRM1 S452	0.117439	54	-0.997	0.499	-0.499	down
SRRM1 S560	SRRM1 S560	0.0268642	58.7	-0.688	0.344	-0.344	down
SRRM1 S562	SRRM1 S562	0.0580087	58.7	-0.734	0.367	-0.367	down
SRRM1 S597	SRRM1 S597	0.111988	93.2	0.643	-0.322	0.322	up
SRRM1 S616	SRRM1 S616	0.095757	57	0.625	-0.313	0.313	up
SRRM1 S626	SRRM1 S626	0.00929057	43.4	-1.32	0.662	-0.662	down
SRRM1 S636	SRRM1 S636	0.220992	51.8	-0.559	0.279	-0.279	down
SRRM1 S638	SRRM1 S638	0.164614	51.8	-0.71	0.355	-0.355	down
SRRM1 S695	SRRM1 S695	0.158649	8.98	1.05	-0.525	0.525	up
SRRM1 S713	SRRM1 S713	0.0405712	41.9	-0.914	0.457	-0.457	down
SRRM1 S715	SRRM1 S715	0.0064983	29.4	-1.21	0.603	-0.603	down
SRRM1 S773	SRRM1 S773	0.245437	17.3	1.1	-0.549	0.549	up
SRRM1 T614	SRRM1 T614	0.108998	57	0.66	-0.33	0.33	up
SRRM2 S1064	SRRM2 S1064	0.217283	12.9	2.63	-1.32	1.32	up
SRRM2 S1072	SRRM2 S1072	0.158501	25.2	2.75	-1.37	1.37	up
SRRM2 S1099	SRRM2 S1099	0.023073	46.6	1.28	-0.639	0.639	up
SRRM2 S1101	SRRM2 S1101	0.00606976	26.7	4.8	-2.4	2.4	up
SRRM2 S1102	SRRM2 S1102	0.272505	23.6	-0.888	0.444	-0.444	down
SRRM2 S1179	SRRM2 S1179	0.152389	12.5	-0.883	0.442	-0.442	down
SRRM2 S1320	SRRM2 S1320	0.0343628	56.5	0.56	-0.28	0.28	up
SRRM2 S1421	SRRM2 S1421	0.00673818	38.2	-1.36	0.68	-0.68	down
SRRM2 S1424	SRRM2 S1424	0.00793941	20.1	-1.24	0.62	-0.62	down
SRRM2 S1458	SRRM2 S1458	0.160358	19.6	-1.31	0.657	-0.657	down
SRRM2 S1462	SRRM2 S1462	0.0413558	4.54	-2.34	1.17	-1.17	down
SRRM2 S1483	SRRM2 S1483	0.138982	76.4	0.933	-0.466	0.466	up
SRRM2 S1501	SRRM2 S1501	0.253009	22.9	1.28	-0.638	0.638	up
SRRM2 S1542	SRRM2 S1542	0.244719	35.1	-0.594	0.297	-0.297	down
SRRM2 S1552	SRRM2 S1552	0.14465	9.6	-1.3	0.648	-0.648	down
SRRM2 S1694	SRRM2 S1694	0.223203	43.4	0.554	-0.277	0.277	up
SRRM2 S1842	SRRM2 S1842	0.19081	63.8	-2.09	1.04	-1.04	down
SRRM2 S1890	SRRM2 S1890	0.0886488	49.4	-1.64	0.82	-0.82	down
SRRM2 S1893	SRRM2 S1893	0.0869155	32	-1.61	0.806	-0.806	down
SRRM2 S1984	SRRM2 S1984	0.18481	74.6	-1.01	0.506	-0.506	down
SRRM2 S1987	SRRM2 S1987	0.0282282	38.2	-1.6	0.8	-0.8	down
SRRM2 S2100	SRRM2 S2100	0.25051	108	0.511	-0.255	0.255	up
SRRM2 S2102	SRRM2 S2102	0.25051	82.3	0.511	-0.255	0.255	up
SRRM2 S2581	SRRM2 S2581	0.0879486	33.8	0.932	-0.466	0.466	up
SRRM2 S2688	SRRM2 S2688	0.0207721	12.5	3.32	-1.66	1.66	up
SRRM2 S2740	SRRM2 S2740	0.219635	42.3	-1.03	0.514	-0.514	down
SRRM2 S322	SRRM2 S322	0.206662	17.7	-1.19	0.595	-0.595	down
SRRM2 S323	SRRM2 S323	0.0605315	24.5	-0.572	0.286	-0.286	down
SRRM2 S357	SRRM2 S357	0.151405	0.631	-1.83	0.916	-0.916	down
SRRM2 S358	SRRM2 S358	0.144819	0.631	-1.72	0.858	-0.858	down
SRRM2 S449	SRRM2 S449	0.228139	61.6	-0.693	0.346	-0.346	down
SRRM2 S455	SRRM2 S455	0.0278556	18.3	-0.922	0.461	-0.461	down
SRRM2 S892	SRRM2 S892	0.0658468	5.31	-4.58	2.29	-2.29	down
SRRM2 S908	SRRM2 S908	0.194715	32	-0.595	0.297	-0.297	down
SRRM2 S912	SRRM2 S912	0.039912	0.472	-2.48	1.24	-1.24	down
SRRM2 T1472	SRRM2 T1472	0.0226817	48	3.35	-1.68	1.68	up
SRRM2 T1844	SRRM2 T1844	0.190029	44.6	-2.05	1.02	-1.02	down
SRRM2 T1892	SRRM2 T1892	0.100123	43.5	-1.83	0.913	-0.913	down
SRRM2 T1986	SRRM2 T1986	0.00448303	56.5	-2.39	1.2	-1.2	down
SRRM2 T2738	SRRM2 T2738	0.229486	42.3	-1.66	0.829	-0.829	down
SRRM2 T903	SRRM2 T903	0.244185	18.4	-0.724	0.362	-0.362	down
SRRM2 T983	SRRM2 T983	0.167981	106	1.11	-0.554	0.554	up
SRSF4 S446	SRSF4 S446	0.0712679	7.65	-0.809	0.405	-0.405	down
SRSF4 S448	SRSF4 S448	0.0712679	4.41	-0.809	0.405	-0.405	down
SRSF4 S450	SRSF4 S450	0.0712679	11.4	-0.809	0.405	-0.405	down
SRSF7 S163	SRSF7 S163	0.0479598	49.4	-3.07	1.53	-1.53	down
SRSF7 S165	SRSF7 S165	0.0484844	25.9	-3.34	1.67	-1.67	down
SRSF8 S153	SRSF8 S153	0.045103	15.4	3.53	-1.77	1.77	up
SRSF8 S156	SRSF8 S156	0.183222	17.6	-0.7	0.35	-0.35	down
SSB S366	SSB S366	0.0559201	170	0.613	-0.306	0.306	up
SSB S94	SSB S94	0.216722	1.41	-0.858	0.429	-0.429	down
SSFA2 S1131	SSFA2 S1131	0.0337046	5.97	-2.05	1.02	-1.02	down
SSFA2 S1134	SSFA2 S1134	0.042088	18.6	-2.24	1.12	-1.12	down
SSFA2 S1152	SSFA2 S1152	0.010266	48.4	-1.38	0.691	-0.691	down
SSFA2 S273	SSFA2 S273	0.0973642	16.1	-0.945	0.473	-0.473	down
SSFA2 S318	SSFA2 S318	0.180707	8.77	-1.14	0.571	-0.571	down
SSFA2 S330	SSFA2 S330	0.142648	48.1	-1.19	0.596	-0.596	down
SSFA2 S424	SSFA2 S424	0.0838256	14	1.95	-0.975	0.975	up
SSFA2 S427	SSFA2 S427	0.029119	22.7	0.822	-0.411	0.411	up
SSFA2 S665	SSFA2 S665	0.165187	58.6	-0.711	0.356	-0.356	down
SSFA2 S668	SSFA2 S668	0.0582842	58.6	-0.615	0.307	-0.307	down
SSFA2 S739	SSFA2 S739	0.285563	41.7	0.522	-0.261	0.261	up
SSFA2 T87	SSFA2 T87	0.0138941	78.8	-1.07	0.535	-0.535	down
SSH2 S36	SSH2 S36	0.0595046	36.7	-1.43	0.716	-0.716	down
STAU1 S176	STAU1 S176	0.0127375	185	1.45	-0.723	0.723	up
STAU1 S390	STAU1 S390	0.0591067	45.1	1.15	-0.576	0.576	up
STIM1 S521	STIM1 S521	0.161456	21	-1.25	0.626	-0.626	down
STIM1 S618	STIM1 S618	0.178947	8.15	-0.68	0.34	-0.34	down
STIM1 S620	STIM1 S620	0.14392	7.03	-1.1	0.551	-0.551	down
STK32C S10	STK32C S10	0.168401	4.74	1.46	-0.73	0.73	up
STK32C S11	STK32C S11	0.010448	3.29	-2.32	1.16	-1.16	down
STK3 S316	STK3 S316	0.186329	66.8	0.776	-0.388	0.388	up
STK40 Y63	STK40 Y63	0.0603998	51.4	1.79	-0.897	0.897	up
STMN1 S16	STMN1 S16	0.0730394	106	0.611	-0.306	0.306	up
STMN1 S25	STMN1 S25	0.0705507	106	0.604	-0.302	0.302	up
STRIP1 S335	STRIP1 S335	0.232129	19.9	-0.61	0.305	-0.305	down
STRN S239	STRN S239	0.0495486	0	1.6	-0.8	0.8	up
STRN S245	STRN S245	0.10418	2.18	1.18	-0.589	0.589	up
STXBP5 S782	STXBP5 S782	0.181589	30	-0.526	0.263	-0.263	down
SUDS3 S45	SUDS3 S45	0.105821	62.6	-0.872	0.436	-0.436	down
SUDS3 S53	SUDS3 S53	0.105821	15.5	-0.872	0.436	-0.436	down
SUDS3 T49	SUDS3 T49	0.203692	56.4	-0.653	0.326	-0.326	down
SUPT6H S125	SUPT6H S125	0.200299	111	0.682	-0.341	0.341	up
SUPT6H S1535	SUPT6H S1535	0.0199359	21.6	0.676	-0.338	0.338	up
SUPT6H T1530	SUPT6H T1530	0.0309029	0	1.01	-0.506	0.506	up
SUPT6H T1532	SUPT6H T1532	0.0199359	6.91	0.676	-0.338	0.338	up
SURF2 T195	SURF2 T195	0.0050594	77.7	-1.45	0.727	-0.727	down
SYTL4 S289	SYTL4 S289	0.0109498	9.66	1.9	-0.952	0.952	up
SZRD1 S39	SZRD1 S39	0.0628946	98.1	0.669	-0.335	0.335	up
TAF15 S97	TAF15 S97	0.0510163	5.33	1.78	-0.892	0.892	up
TANC2 S1517	TANC2 S1517	0.0529079	71.6	0.771	-0.385	0.385	up
TANK S225	TANK S225	0.00592855	12.8	-1.61	0.807	-0.807	down
TBC1D14 S91	TBC1D14 S91	0.24287	19.9	-0.696	0.348	-0.348	down
TBC1D4 S588	TBC1D4 S588	0.0151496	115	-0.732	0.366	-0.366	down
TBC1D4 S591	TBC1D4 S591	0.00877076	115	-0.814	0.407	-0.407	down
TBC1D5 S538	TBC1D5 S538	0.0625803	9.4	1.42	-0.709	0.709	up
TBC1D5 S544	TBC1D5 S544	0.257266	27.7	1.11	-0.554	0.554	up
TCF7L2 S58	TCF7L2 S58	0.0571711	6.7	-1.68	0.841	-0.841	down
TCF7L2 S60	TCF7L2 S60	0.100562	14	-0.593	0.297	-0.297	down
TCOF1 S1350	TCOF1 S1350	0.143553	80	-0.96	0.48	-0.48	down
TCOF1 S906	TCOF1 S906	0.047039	133	0.555	-0.278	0.278	up
TECPR2 S1211	TECPR2 S1211	0.0181601	80.7	1.09	-0.543	0.543	up
TEX2 S790	TEX2 S790	0.0461333	38.4	-2.06	1.03	-1.03	down
TEX2 S794	TEX2 S794	0.1105	31.6	-1.58	0.789	-0.789	down
TEX2 S802	TEX2 S802	0.00761034	6.49	-2.57	1.28	-1.28	down
TFG S197	TFG S197	0.0279566	31.3	1.04	-0.521	0.521	up
TFG S50	TFG S50	0.0543065	40.6	-0.814	0.407	-0.407	down
TFIP11 S98	TFIP11 S98	0.0354433	97.3	0.897	-0.449	0.449	up
TGFB1I1 S137	TGFB1I1 S137	0.0126885	41.5	-2.1	1.05	-1.05	down
TGFB1I1 S141	TGFB1I1 S141	0.0413618	9.53	-2.62	1.31	-1.31	down
TGS1 S405	TGS1 S405	0.129272	70.9	-2.66	1.33	-1.33	down
TGS1 S412	TGS1 S412	0.249156	50.1	-1.15	0.575	-0.575	down
TGS1 S51	TGS1 S51	0.0425195	1.7	1.76	-0.881	0.881	up
THOC2 S1219	THOC2 S1219	0.190887	10.6	1.07	-0.536	0.536	up
THOC5 S307	THOC5 S307	0.112708	105	-1.6	0.799	-0.799	down
THOC5 S312	THOC5 S312	0.0337685	68.8	-0.566	0.283	-0.283	down
THOC5 S314	THOC5 S314	0.0346305	60	-0.561	0.281	-0.281	down
THRAP3 S237	THRAP3 S237	0.171557	60.8	-0.588	0.294	-0.294	down
THRAP3 S51	THRAP3 S51	0.219513	41.3	0.515	-0.257	0.257	up
THRAP3 S53	THRAP3 S53	0.00562916	23.6	0.93	-0.465	0.465	up
THRAP3 S55	THRAP3 S55	0.0631238	32.3	0.793	-0.396	0.396	up
THRAP3 S575	THRAP3 S575	0.060739	76.9	1.3	-0.652	0.652	up
TIAM1 S231	TIAM1 S231	0.170438	86.9	-0.853	0.427	-0.427	down
TICRR S1430	TICRR S1430	0.0182983	18.2	-1.14	0.572	-0.572	down
TICRR S1433	TICRR S1433	0.0249213	54.2	-1.22	0.61	-0.61	down
TICRR T1307	TICRR T1307	0.154555	25.9	-0.786	0.393	-0.393	down
TJP1 S1617	TJP1 S1617	0.297468	25.6	1.23	-0.615	0.615	up
TJP1 S179	TJP1 S179	0.099475	36.2	-0.607	0.304	-0.304	down
TJP1 S303	TJP1 S303	0.188706	27.4	0.704	-0.352	0.352	up
TJP1 S337	TJP1 S337	0.0601399	20.2	-1.34	0.67	-0.67	down
TJP2 S266	TJP2 S266	0.194312	48.4	0.89	-0.445	0.445	up
TJP3 S346	TJP3 S346	0.0697685	58	1.91	-0.957	0.957	up
TLE3 S240	TLE3 S240	0.00457781	10.9	1.3	-0.648	0.648	up
TLE3 S245	TLE3 S245	0.00457781	14	1.3	-0.648	0.648	up
TLE3 T259	TLE3 T259	0.206477	26.8	-0.964	0.482	-0.482	down
TLE3 Y238	TLE3 Y238	0.0675019	2.31	0.819	-0.409	0.409	up
TMEM201 S441	TMEM201 S441	0.164071	18.7	-0.523	0.261	-0.261	down
TMEM51 T104	TMEM51 T104	0.00440823	8.35	1.1	-0.551	0.551	up
TMPO S177	TMPO S177	0.29793	8.24	0.689	-0.344	0.344	up
TMPO S351	TMPO S351	0.0287386	62.1	0.76	-0.38	0.38	up
TMUB1 S98	TMUB1 S98	0.0988785	25.7	-0.658	0.329	-0.329	down
TMX1 S247	TMX1 S247	0.0542136	52.7	0.533	-0.267	0.267	up
TNKS1BP1 S1383	TNKS1BP1 S1383	0.190752	98.3	-0.508	0.254	-0.254	down
TNKS1BP1 S1666	TNKS1BP1 S1666	0.00728398	152	1	-0.501	0.501	up
TNKS1BP1 S893	TNKS1BP1 S893	0.0670975	36.8	-0.531	0.266	-0.266	down
TOMM20 S135	TOMM20 S135	0.011512	15.8	-1.71	0.856	-0.856	down
TOMM20 S138	TOMM20 S138	0.123525	11.8	1.04	-0.519	0.519	up
TOMM22 S15	TOMM22 S15	0.00830543	63.2	1.26	-0.629	0.629	up
TOR1AIP1 S154	TOR1AIP1 S154	0.0388511	71.3	-0.547	0.273	-0.273	down
TOR1AIP1 T220	TOR1AIP1 T220	0.297419	81.4	0.5	-0.25	0.25	up
TOX4 S182	TOX4 S182	0.173476	7.73	-0.522	0.261	-0.261	down
TOX4 T175	TOX4 T175	0.192369	15.3	-1.1	0.55	-0.55	down
TP53BP1 S1430	TP53BP1 S1430	0.0824158	36	2.02	-1.01	1.01	up
TP53BP1 S1678	TP53BP1 S1678	0.0831517	30.1	0.693	-0.347	0.347	up
TP53BP1 S316	TP53BP1 S316	0.0744097	24.7	-1.08	0.541	-0.541	down
TP53BP2 S480	TP53BP2 S480	0.0986069	28.7	0.58	-0.29	0.29	up
TP53I11 T16	TP53I11 T16	0.0110485	6.13	3.03	-1.52	1.52	up
TPBG S418	TPBG S418	0.0166599	20	-1.01	0.507	-0.507	down
TPD52L2 S166	TPD52L2 S166	0.0404969	49	1.73	-0.867	0.867	up
TPD52 S176	TPD52 S176	0.0108803	137	1.3	-0.652	0.652	up
TPI1 S58	TPI1 S58	0.0030343	80.4	1.86	-0.929	0.929	up
TPR S2048	TPR S2048	0.111606	11.8	-1.4	0.701	-0.701	down
TRA2A S100	TRA2A S100	0.040425	34.8	-2.49	1.25	-1.25	down
TRA2A S264	TRA2A S264	0.140255	91.4	0.783	-0.392	0.392	up
TRA2A S266	TRA2A S266	0.106894	78.5	0.826	-0.413	0.413	up
TRA2A S270	TRA2A S270	0.0491713	17.7	6.49	-3.24	3.24	up
TRA2A S96	TRA2A S96	0.0331262	70.6	-2.75	1.37	-1.37	down
TRA2A S98	TRA2A S98	0.0339346	53.8	-2.75	1.38	-1.38	down
TRA2A Y87	TRA2A Y87	0.235792	9.07	2.37	-1.18	1.18	up
TRAPPC10 S1203	TRAPPC10 S1203	0.0082362	7.18	0.918	-0.459	0.459	up
TRAPPC12 S109	TRAPPC12 S109	0.0312349	0	-2.59	1.29	-1.29	down
TRAPPC12 S111	TRAPPC12 S111	0.031324	0	-2.7	1.35	-1.35	down
TRAPPC12 T107	TRAPPC12 T107	0.0260374	0	-3.13	1.56	-1.56	down
TRERF1 S758	TRERF1 S758	0.132065	7.54	-1.58	0.788	-0.788	down
TRERF1 T767	TRERF1 T767	0.130821	27.5	-0.87	0.435	-0.435	down
TRIM24 S1019	TRIM24 S1019	0.120184	59.6	0.601	-0.3	0.3	up
TRIM24 S1025	TRIM24 S1025	0.231923	59.6	-0.692	0.346	-0.346	down
TRIM24 S1028	TRIM24 S1028	0.218892	59.6	-0.699	0.349	-0.349	down
TRIM28 S19	TRIM28 S19	0.00475068	12.4	1.6	-0.799	0.799	up
TRIM28 S473	TRIM28 S473	0.0254728	136	-0.639	0.319	-0.319	down
TRIP10 S506	TRIP10 S506	0.00868382	10.7	3.98	-1.99	1.99	up
TRIP12 S1030	TRIP12 S1030	0.103334	21.7	-0.744	0.372	-0.372	down
TRIP12 S1376	TRIP12 S1376	0.290543	22.8	-1.43	0.715	-0.715	down
TRIP12 T1377	TRIP12 T1377	0.251233	24.4	-0.716	0.358	-0.358	down
TRIT1 S455	TRIT1 S455	0.0608718	138	0.565	-0.283	0.283	up
TRMT13 S397	TRMT13 S397	0.00903416	68	0.926	-0.463	0.463	up
TRMT1 S625	TRMT1 S625	0.0198605	10.6	-1.54	0.77	-0.77	down
TRRAP S2077	TRRAP S2077	0.0141528	21.1	-1.09	0.543	-0.543	down
TSPYL2 S16	TSPYL2 S16	0.0409572	17.8	2.72	-1.36	1.36	up
TTC4 S51	TTC4 S51	0.242955	78.9	0.713	-0.357	0.357	up
U2AF2 S79	U2AF2 S79	0.0999921	65	0.744	-0.372	0.372	up
UBAP2L S416	UBAP2L S416	0.123541	18	-1.61	0.806	-0.806	down
UBAP2L S467	UBAP2L S467	0.255496	19.5	2.34	-1.17	1.17	up
UBAP2L S609	UBAP2L S609	0.0217289	20	-0.89	0.445	-0.445	down
UBE2E3 S8	UBE2E3 S8	0.174071	48.8	0.722	-0.361	0.361	up
UBE2O S102	UBE2O S102	0.0988491	45.8	2.58	-1.29	1.29	up
UBE2O S98	UBE2O S98	0.1177	45.8	-2.45	1.22	-1.22	down
UBE2O S99	UBE2O S99	0.125297	45.8	-2.59	1.3	-1.3	down
UBE2Z S337	UBE2Z S337	0.035939	10	-0.694	0.347	-0.347	down
UBE2Z S339	UBE2Z S339	0.035939	10	-0.694	0.347	-0.347	down
UBE2Z S340	UBE2Z S340	0.035939	10	-0.694	0.347	-0.347	down
UBE2Z S341	UBE2Z S341	0.178713	7.05	-0.656	0.328	-0.328	down
UBE2Z S342	UBE2Z S342	0.0507092	7.05	-0.66	0.33	-0.33	down
UBE4B S101	UBE4B S101	0.0135266	17.9	-0.944	0.472	-0.472	down
UBE4B S78	UBE4B S78	0.229885	9.72	-1.73	0.867	-0.867	down
UBR4 S2722	UBR4 S2722	0.150887	21.1	-0.559	0.28	-0.28	down
UBR4 S2892	UBR4 S2892	0.170331	15.3	-0.805	0.402	-0.402	down
UBR4 S362	UBR4 S362	0.00605785	12.2	-1.9	0.951	-0.951	down
UBR7 S265	UBR7 S265	0.0154121	10.4	-2.31	1.16	-1.16	down
UFD1 S299	UFD1 S299	0.00417904	54.5	-1.71	0.854	-0.854	down
UHRF1BP1L S414	UHRF1BP1L S414	0.184227	82.1	-0.815	0.407	-0.407	down
UHRF1BP1L S418	UHRF1BP1L S418	0.274575	15.2	-0.616	0.308	-0.308	down
UHRF1BP1L S989	UHRF1BP1L S989	0.0859223	36.2	-1.21	0.605	-0.605	down
ULK1 S467	ULK1 S467	0.0375962	20.9	-0.992	0.496	-0.496	down
ULK1 S469	ULK1 S469	0.0375962	43.6	-0.992	0.496	-0.496	down
UNC13B S176	UNC13B S176	0.0128551	22.4	1.03	-0.514	0.514	up
URI1 S442	URI1 S442	0.00378415	13.5	-1.7	0.852	-0.852	down
USO1 S942	USO1 S942	0.00829258	54.4	1.66	-0.83	0.83	up
USO1 S952	USO1 S952	0.00401082	54.4	2.36	-1.18	1.18	up
USP15 S961	USP15 S961	0.0446817	36.7	-0.931	0.465	-0.465	down
USP15 S965	USP15 S965	0.0652799	35	-0.923	0.461	-0.461	down
USP20 T377	USP20 T377	0.213902	70.6	0.51	-0.255	0.255	up
USP24 S2047	USP24 S2047	0.0338803	70.9	0.657	-0.328	0.328	up
USP24 S655	USP24 S655	0.091464	24.3	-0.84	0.42	-0.42	down
USP36 S582	USP36 S582	0.0511304	10.2	-0.776	0.388	-0.388	down
USP37 S650	USP37 S650	0.0233436	72.2	-1.16	0.582	-0.582	down
USP37 S652	USP37 S652	0.0233436	88.8	-1.16	0.582	-0.582	down
USP39 S82	USP39 S82	0.13361	63.1	0.517	-0.259	0.259	up
USP42 S1226	USP42 S1226	0.0787913	58.9	-0.521	0.26	-0.26	down
USP42 S754	USP42 S754	0.0371015	16.3	-1.01	0.504	-0.504	down
USP48 S888	USP48 S888	0.0986388	0.223	-0.606	0.303	-0.303	down
USP8 S718	USP8 S718	0.0581266	19.1	-0.658	0.329	-0.329	down
UTP14A S29	UTP14A S29	0.177688	48.5	-0.629	0.315	-0.315	down
UTP14A S31	UTP14A S31	0.0793558	64.4	-0.899	0.449	-0.449	down
UTP14A S437	UTP14A S437	0.0435263	63	-1.99	0.994	-0.994	down
UTP14A S77	UTP14A S77	0.118881	11.2	-0.74	0.37	-0.37	down
UTP18 S206	UTP18 S206	0.14415	59.4	-0.678	0.339	-0.339	down
UTP18 S210	UTP18 S210	0.0206391	59.4	-0.871	0.435	-0.435	down
UTP18 T204	UTP18 T204	0.205566	59.4	-1.04	0.518	-0.518	down
UTP3 S365	UTP3 S365	0.156316	40.4	0.81	-0.405	0.405	up
VAMP3 S2	VAMP3 S2	0.127896	0	0.689	-0.344	0.344	up
VAMP3 T3	VAMP3 T3	0.0371156	0	0.862	-0.431	0.431	up
VANGL1 S42	VANGL1 S42	0.0412079	24.8	-2.52	1.26	-1.26	down
VANGL1 S45	VANGL1 S45	0.0396005	7.61	-2	1	-1	down
VCL S346	VCL S346	0.110207	18.8	0.838	-0.419	0.419	up
VEZF1 S197	VEZF1 S197	0.0158795	12.4	-1.45	0.726	-0.726	down
VIRMA S1579	VIRMA S1579	0.172893	18.7	0.52	-0.26	0.26	up
VPS13D S1042	VPS13D S1042	0.0168942	34.8	1.78	-0.892	0.892	up
VPS13D S1765	VPS13D S1765	0.19751	9.03	-0.594	0.297	-0.297	down
VPS13D S2435	VPS13D S2435	0.120869	25.7	0.544	-0.272	0.272	up
VPS13D T1761	VPS13D T1761	0.19751	28.7	-0.594	0.297	-0.297	down
WASHC2A S284	WASHC2A S284	0.0172117	62.6	-1.22	0.609	-0.609	down
WASHC2A S288	WASHC2A S288	0.0172117	11.4	-1.22	0.609	-0.609	down
WDR26 S121	WDR26 S121	0.021445	62.6	0.719	-0.36	0.36	up
WDR33 S1210	WDR33 S1210	0.020002	20.3	-0.726	0.363	-0.363	down
WDR33 S1279	WDR33 S1279	0.0693463	13.7	2.71	-1.35	1.35	up
WDR48 S335	WDR48 S335	0.00329684	31.5	-2.53	1.26	-1.26	down
WDR62 S1070	WDR62 S1070	0.265595	12.5	0.61	-0.305	0.305	up
WDR74 S361	WDR74 S361	0.0542833	77.6	-0.528	0.264	-0.264	down
WDR75 S779	WDR75 S779	0.0672195	71.1	-0.716	0.358	-0.358	down
WDR75 S782	WDR75 S782	0.0672195	53.2	-0.716	0.358	-0.358	down
WDR75 S796	WDR75 S796	0.0371331	17.4	2.1	-1.05	1.05	up
WIZ S1127	WIZ S1127	0.0174813	23.4	-1.86	0.931	-0.931	down
WIZ S1134	WIZ S1134	0.00633889	104	-2.23	1.11	-1.11	down
WNK1 S2027	WNK1 S2027	0.0307904	88.1	-0.645	0.322	-0.322	down
WNK1 S2029	WNK1 S2029	0.05012	82.6	-0.626	0.313	-0.313	down
WRNIP1 S153	WRNIP1 S153	0.147294	61.6	2.01	-1	1	up
WRNIP1 S75	WRNIP1 S75	0.00426449	28.2	1.41	-0.707	0.707	up
WRNIP1 S91	WRNIP1 S91	0.118424	26.9	0.858	-0.429	0.429	up
WRNIP1 S92	WRNIP1 S92	0.118424	26.9	0.858	-0.429	0.429	up
WWC1 T895	WWC1 T895	0.0829312	11.7	-1.41	0.703	-0.703	down
WWP2 S211	WWP2 S211	0.0553248	29.7	-1.89	0.944	-0.944	down
WWTR1 S105	WWTR1 S105	0.052314	35.1	-1.15	0.573	-0.573	down
XPC S94	XPC S94	0.0479944	41.9	0.742	-0.371	0.371	up
XPO4 S521	XPO4 S521	0.0162371	37.6	0.709	-0.354	0.354	up
XPO5 S416	XPO5 S416	0.228014	30.3	-0.566	0.283	-0.283	down
XRN2 S499	XRN2 S499	0.0291475	60.9	-0.857	0.428	-0.428	down
XRN2 S501	XRN2 S501	0.0278558	60.9	-0.872	0.436	-0.436	down
YBX1 S174	YBX1 S174	0.066292	88.3	-0.837	0.419	-0.419	down
YBX1 S176	YBX1 S176	0.0305349	88.3	0.645	-0.322	0.322	up
YBX3 S346	YBX3 S346	0.0770099	58	0.666	-0.333	0.333	up
YRDC S60	YRDC S60	0.0385729	89.4	0.62	-0.31	0.31	up
YTHDC2 S1201	YTHDC2 S1201	0.169657	9	0.938	-0.469	0.469	up
YTHDC2 S8	YTHDC2 S8	0.0607032	17.8	2.09	-1.05	1.05	up
ZBTB17 S120	ZBTB17 S120	0.0154419	13.4	1.16	-0.582	0.582	up
ZBTB21 T979	ZBTB21 T979	0.0619257	0	2.08	-1.04	1.04	up
ZBTB48 S171	ZBTB48 S171	0.0255748	7.93	-1.83	0.915	-0.915	down
ZBTB48 S179	ZBTB48 S179	0.0205256	17.4	-1.51	0.756	-0.756	down
ZBTB7A S337	ZBTB7A S337	0.0781822	73.9	-0.743	0.372	-0.372	down
ZBTB7A S526	ZBTB7A S526	0.288758	4.84	-1.72	0.859	-0.859	down
ZC3H11A S171	ZC3H11A S171	0.0967752	29.7	-1.26	0.629	-0.629	down
ZC3H11A S761	ZC3H11A S761	0.154778	6.92	0.737	-0.368	0.368	up
ZC3H13 S1010	ZC3H13 S1010	0.0656922	84.7	-0.59	0.295	-0.295	down
ZC3H13 S1014	ZC3H13 S1014	0.109293	81	-0.619	0.31	-0.31	down
ZC3H13 S1017	ZC3H13 S1017	0.107971	74.8	-0.543	0.271	-0.271	down
ZC3H13 S198	ZC3H13 S198	0.0324885	75.8	0.884	-0.442	0.442	up
ZC3H13 S207	ZC3H13 S207	0.0950753	31.3	-0.557	0.279	-0.279	down
ZC3H13 S209	ZC3H13 S209	0.0950753	25.5	-0.557	0.279	-0.279	down
ZC3H13 S316	ZC3H13 S316	0.0164581	0.651	-2.52	1.26	-1.26	down
ZC3H13 S318	ZC3H13 S318	0.0146017	28.6	-0.743	0.371	-0.371	down
ZC3H13 S325	ZC3H13 S325	0.0201051	19.1	-0.649	0.324	-0.324	down
ZC3H13 S356	ZC3H13 S356	0.280123	38.9	-0.511	0.255	-0.255	down
ZC3H13 S370	ZC3H13 S370	0.0119855	39.6	-0.863	0.431	-0.431	down
ZC3H13 S372	ZC3H13 S372	0.00632599	41.4	-0.988	0.494	-0.494	down
ZC3H13 S380	ZC3H13 S380	0.115685	13.7	-1.24	0.619	-0.619	down
ZC3H13 S643	ZC3H13 S643	0.0427996	7.62	1.67	-0.833	0.833	up
ZC3H13 S77	ZC3H13 S77	0.0217105	71	0.769	-0.384	0.384	up
ZC3H13 S831	ZC3H13 S831	0.0493118	50.9	-2.17	1.08	-1.08	down
ZC3H13 S833	ZC3H13 S833	0.0384666	67	-1.8	0.902	-0.902	down
ZC3H13 S877	ZC3H13 S877	0.106697	35.5	0.627	-0.313	0.313	up
ZC3H13 T317	ZC3H13 T317	0.0176112	5.86	-0.693	0.346	-0.346	down
ZC3H13 T354	ZC3H13 T354	0.280123	64.8	-0.511	0.255	-0.255	down
ZC3H18 S110	ZC3H18 S110	0.253006	7.11	2.43	-1.22	1.22	up
ZC3H18 S34	ZC3H18 S34	0.0713676	43.8	-1.97	0.983	-0.983	down
ZC3H18 S532	ZC3H18 S532	0.120998	40	1.79	-0.897	0.897	up
ZC3H18 S534	ZC3H18 S534	0.0442638	24.4	0.551	-0.275	0.275	up
ZC3H18 S95	ZC3H18 S95	0.273123	9.13	-0.957	0.479	-0.479	down
ZC3H18 T109	ZC3H18 T109	0.275868	0	2.17	-1.09	1.09	up
ZC3H3 S408	ZC3H3 S408	0.0704998	33.8	-1.23	0.616	-0.616	down
ZC3H4 S1110	ZC3H4 S1110	0.270957	14.6	1.69	-0.843	0.843	up
ZC3H4 S1114	ZC3H4 S1114	0.032796	16.1	-0.972	0.486	-0.486	down
ZC3H4 S1269	ZC3H4 S1269	0.0179055	27.8	-0.88	0.44	-0.44	down
ZC3HC1 S335	ZC3HC1 S335	0.0120396	29.2	-0.845	0.422	-0.422	down
ZC3HC1 S338	ZC3HC1 S338	0.0584014	22.8	-1.07	0.534	-0.534	down
ZC3HC1 S344	ZC3HC1 S344	0.0617164	56.7	-0.659	0.33	-0.33	down
ZC3HC1 S354	ZC3HC1 S354	0.0253984	42.1	-1.98	0.991	-0.991	down
ZC3HC1 S370	ZC3HC1 S370	0.06193	8.02	-1.3	0.65	-0.65	down
ZC3HC1 S411	ZC3HC1 S411	0.128311	13.5	-0.65	0.325	-0.325	down
ZC3HC1 S58	ZC3HC1 S58	0.231879	0	-0.936	0.468	-0.468	down
ZC3HC1 T333	ZC3HC1 T333	0.00320032	12.5	-3.7	1.85	-1.85	down
ZCCHC11 S225	ZCCHC11 S225	0.164409	8.03	-1.5	0.75	-0.75	down
ZCCHC11 S228	ZCCHC11 S228	0.121686	8.03	-1.85	0.924	-0.924	down
ZCCHC8 S597	ZCCHC8 S597	0.0389713	20.6	-1.11	0.553	-0.553	down
ZCCHC8 S598	ZCCHC8 S598	0.104774	20.6	-0.751	0.375	-0.375	down
ZDHHC5 S406	ZDHHC5 S406	0.0156648	1.59	-1.09	0.546	-0.546	down
ZDHHC5 S621	ZDHHC5 S621	0.118182	58.8	1.01	-0.507	0.507	up
ZFC3H1 S1303	ZFC3H1 S1303	0.0239679	27.7	-2.06	1.03	-1.03	down
ZFC3H1 S1304	ZFC3H1 S1304	0.0239679	27.7	-2.06	1.03	-1.03	down
ZFC3H1 S28	ZFC3H1 S28	0.217133	57.9	0.646	-0.323	0.323	up
ZFC3H1 S655	ZFC3H1 S655	0.291254	22.1	-1.31	0.657	-0.657	down
ZFP36L2 S125	ZFP36L2 S125	0.0222825	52.7	0.606	-0.303	0.303	up
ZFP36L2 S438	ZFP36L2 S438	0.0030045	29.7	2	-0.998	0.998	up
ZFP36L2 S448	ZFP36L2 S448	0.0030045	29.1	2	-0.998	0.998	up
ZFR S1054	ZFR S1054	0.105852	169	-0.653	0.326	-0.326	down
ZKSCAN8 S193	ZKSCAN8 S193	0.0344497	7.85	0.628	-0.314	0.314	up
ZMYM3 S464	ZMYM3 S464	0.00395053	9.99	1.62	-0.809	0.809	up
[truncated: 30 more rows]
