# Supplementary material for: CDK12 and Integrator-PP2A complex modulates LEO1 phosphorylation for processive transcription elongation
Source: Sci Adv. 2023 May 19;9(20):eadf8698. doi: 10.1126/sciadv.adf8698 (PMC10198629; doi:10.1126/sciadv.adf8698)
Supplement: Supplementary file 2 — Tables S1 to S4 [file sciadv.adf8698_tables_s1_to_s4.zip › adf8698_Table_S4.xlsx]

## Sheet: Sheet1
List of Additional Oligonucleotides
Oligonucleotide ID	Sequence	Source
sgRNA targeting Human CDK12 (CDK12)	CACCGGTCCATATACTCAAATACA	This study
sgRNA targeting Human CDK13 (CDK13)	CACCGTTATCTGGTGTTTGAATATA	This study
sgRNA targeting Human LEO1 (LEO1)	CACCGTATGTGATCAGCGATGAAG	This study
pFENHK-CDK12as donor template	GTCTTGCTTTGTTGCCCAGGCTGGAATGCAGTGGCACCATCTCAGCTCACTGCAGCCTCCAGCTCCTGGGTTCAAGTGATTCTCCCACCTCGGCCTCCCAAGTAGCTGGGATTACAGGCACGTGCCACCATGCCCAGCTAATTTTTGTATTTTTTTTTTAGTCAAGATGAGGTTTCATTCACCATGTTGGACAGGTTGGTCTCGAACTCCTGACCTCAAGTGACCCGCCCTCCTCGGCCTCCCAAAGTGCTGGGGTTACAGGCATCAGCCACTGCGCCCAGCCACAGAAGATTAATTCAAATATTAGCTCCGTTGTTTATTATTAGGAAGGACTAATTATTCAACTACTCTTCGTTTCAGTTTCTTCATCTGTAAAATTCAAGGGTTTTTTCTAGAGAA…	This study
pFENHK-CDK13as donor template	GAAGTCGCCTAACATCTTTCTTGGCCTGTACTCTTTTTTTTTTTTTTTTTAATTAAAAGCAGTTCTTTTACCAACTTTTAATTTTTTGATAAACTATATTGACTTTATTCAGCTTCTAAGAGACAATTTGACGTCTAAAACATTAATCACACCTAGAAACTATACAATATGGAGAACAGCAGGGTGATTTTTTTTTTTTTTAAAATCATAACTGTTTTTTTGCGGGGAGAAGAAAATAGATTAGATGTTTTCCTTGGGATTTATTTATTAATATTATTAAGTCCAGAGAGAAAGATGAATGTTATTAAAGTAACAAAGTAACACTTCTTTTCAAGGATTAATTCTTCCTCTACCAGCCTTTTATTGTTAAAAATTGTGAATTTATGGAAAGGTTGTAGG…	This study
pMK286-LEO1-HaloTag donor template	AATGCATTGAAACAAATTGTTCCAAAAAAACCAAATCAACAGTCTTTAAAATACTGAATTTTAGATAATGAAAAGAAGTGAAATGCTGAGGAGGCAGAGAAAAAAAATTTGAGAAATTACCTGATCATGGTAAAAATATCCTGACAGGACCAGTGGTTAGACAGGCAGAACTTCCTCGGGAGAGCCCCGCCCCTTCTGTGGCAAATCCTGTCTCCAGTTTCCTGCACATCCTACTCTGTGTTCAAAGGTTTCCCTGTGAGAGATTAGTTCACAGTTGCTGACACCTCACAATCTCCCTCACAACCTGCAGGAACCGTTACTTTGAGTTGTCAGAGGGTCATTCAGCTCATAGCTACTTTTCATAAACCATCCTAAAAATGTTCTTTATTGACTTGTAGA…	This study
pCDH-FLAG-TEV-CDK12	GCCACCATGGACAGGATCAGAGTCGAGGACTACAAAGACGATGACGACAAGCTAGCTTGCGGCCGCGAATTGGACTACAAAGACGATGACGACAAGCTAGCTTGCGGCCGCGAATTGGACTACAAAGACGATGATGACAAGgaggatctgtactttcagagcatgcccaattcagagagacatgggggcaagaaggacgggagtggaggagcttctggaactttgcagccgtcatcgggaggcggcagctctaacagcagagagcgtcaccgcttggtatcgaagcacaagcggcataagtccaaacactccaaagacatggggttggtgacccccgaagcagcatccctgggcacagttatcaaacctttggtggagtatgatgatatcagctctgat…	This study
pCDH-FLAG-TEV-CDK12as (F813G)	GCCACCATGGACAGGATCAGAGTCGAGGACTACAAAGACGATGACGACAAGCTAGCTTGCGGCCGCGAATTGGACTACAAAGACGATGACGACAAGCTAGCTTGCGGCCGCGAATTGGACTACAAAGACGATGATGACAAGgaggatctgtactttcagagcatgcccaattcagagagacatgggggcaagaaggacgggagtggaggagcttctggaactttgcagccgtcatcgggaggcggcagctctaacagcagagagcgtcaccgcttggtatcgaagcacaagcggcataagtccaaacactccaaagacatggggttggtgacccccgaagcagcatccctgggcacagttatcaaacctttggtggagtatgatgatatcagctctgat…	This study
pCDH-FLAG-TEV-CDK12 (AA 696-1082)	GCCACCATGGACAGGATCAGAGTCGAGGACTACAAAGACGATGACGACAAGCTAGCTTGCGGCCGCGAATTGGACTACAAAGACGATGACGACAAGCTAGCTTGCGGCCGCGAATTGGACTACAAAGACGATGATGACAAGgaggatctgtactttcagagccaaccatataaaaagagaccaaaaatttgttgtcctcgttatggagaaagaagacaaacagaaagcgactgggggaaacgctgtgtggacaagtttgacattattgggattattggagaaggaacctatggccaagtatataaagccaaggacaaagacacaggagaactagtggctctgaagaaggtgagactagacaatgagaaagagggcttcccaatcacagccattcgtgaa…	This study
pCDH-FLAG-TEV-CDK12 (AA 696-1082 F813G)	GCCACCATGGACAGGATCAGAGTCGAGGACTACAAAGACGATGACGACAAGCTAGCTTGCGGCCGCGAATTGGACTACAAAGACGATGACGACAAGCTAGCTTGCGGCCGCGAATTGGACTACAAAGACGATGATGACAAGgaggatctgtactttcagagccaaccatataaaaagagaccaaaaatttgttgtcctcgttatggagaaagaagacaaacagaaagcgactgggggaaacgctgtgtggacaagtttgacattattgggattattggagaaggaacctatggccaagtatataaagccaaggacaaagacacaggagaactagtggctctgaagaaggtgagactagacaatgagaaagagggcttcccaatcacagccattcgtgaa…	This study
pCDH-CCNK (AA 1-267)	ATGAAGGAGAATAAAGAAAATTCAAGCCCTTCAGTAACTTCAGCAAACCTGGACCACACAAAGCCATGTTGGTACTGGGATAAGAAAGACTTGGCTCATACACCCTCACAACTTGAAGGACTTGATCCAGCCACCGAGGCCCGGTACCGCCGAGAGGGCGCTCGGTTCATCTTTGATGTGGGCACACGTTTGGGGCTACACTATGATACCCTGGCAACTGGAATAATTTATTTTCATCGCTTCTATATGTTTCATTCCTTCAAGCAATTCCCAAGATATGTGACAGGAGCCTGTTGCCTCTTTCTGGCTGGGAAAGTAGAAGAAACACCAAAAAAATGTAAAGATATCATCAAAACAGCTCGTAGTTTATTAAATGATGTACAATTTGGCCAGTTTGGA…	This study
pCDH-Flag-LEO1 FL	GCCACCATGGACAGGATCAGAGTCGAGGACTACAAAGACGATGACGACAAGCTAGCTTGCGGCCGCGAATTGGACTACAAAGACGATGACGACAAGCTAGCTTGCGGCCGCGAATTGGACTACAAAGACGATGATGACAAGATGGCGGATATGGAGGATCTCTTCGGGAGCGACGCCGACAGCGAAGCTGAGCGTAAAGATTCTGATTCTGGATCTGACTCAGATTCTGATCAAGAGAATGCTGCCTCTGGCAGTAATGCCTCTGGAAGTGAAAGTGATCAGGATGAAAGAGGTGATTCAGGACAACCAAGTAATAAGGAACTGTTTGGAGATGACAGTGAGGACGAGGGAGCTTCACATCATAGTGGTAGTGATAATCACTCTGAAAGATCAGACAAT…	This study
pCDH-Flag-LEO1 △540-666	GCCACCATGGACAGGATCAGAGTCGAGGACTACAAAGACGATGACGACAAGCTAGCTTGCGGCCGCGAATTGGACTACAAAGACGATGACGACAAGCTAGCTTGCGGCCGCGAATTGGACTACAAAGACGATGATGACAAGATGGCGGATATGGAGGATCTCTTCGGGAGCGACGCCGACAGCGAAGCTGAGCGTAAAGATTCTGATTCTGGATCTGACTCAGATTCTGATCAAGAGAATGCTGCCTCTGGCAGTAATGCCTCTGGAAGTGAAAGTGATCAGGATGAAAGAGGTGATTCAGGACAACCAAGTAATAAGGAACTGTTTGGAGATGACAGTGAGGACGAGGGAGCTTCACATCATAGTGGTAGTGATAATCACTCTGAAAGATCAGACAAT…	This study
pCDH-Flag-LEO1 3A (S607A,S608A,S610A)	GCCACCATGGACAGGATCAGAGTCGAGGACTACAAAGACGATGACGACAAGCTAGCTTGCGGCCGCGAATTGGACTACAAAGACGATGACGACAAGCTAGCTTGCGGCCGCGAATTGGACTACAAAGACGATGATGACAAGATGGCGGATATGGAGGATCTCTTCGGGAGCGACGCCGACAGCGAAGCTGAGCGTAAAGATTCTGATTCTGGATCTGACTCAGATTCTGATCAAGAGAATGCTGCCTCTGGCAGTAATGCCTCTGGAAGTGAAAGTGATCAGGATGAAAGAGGTGATTCAGGACAACCAAGTAATAAGGAACTGTTTGGAGATGACAGTGAGGACGAGGGAGCTTCACATCATAGTGGTAGTGATAATCACTCTGAAAGATCAGACAAT…	This study
pCDH-Flag-NLS-LEO1(AA 540-666)	GCCACCATGGACAGGATCAGAGTCGAGGACTACAAAGACGATGACGACAAGCTAGCTTGCGGCCGCGAATTGGACTACAAAGACGATGACGACAAGCTAGCTTGCGGCCGCGAATTGGACTACAAAGACGATGATGACAAGCCAAAGAAGAAGCGCAAGGTGGAAGAACGTTTGAGGGCTTCCATACGTAGGGAATCTCAGCAGCGCCGAATGAGAGAGAAACAGCACCAGCGGGGGCTGAGCGCCAGTTACCTGGAACCTGATCGATACGATGAGGAGGAGGAAGGCGAGGAGTCCATCAGCTTGGCTGCCATTAAAAACCGATATAAAGGGGGCATTCGAGAGGAACGAGCCAGAATCTATTCATCAGACAGTGATGAGGGATCAGAAGAAGATAAA…	This study
pET16b-LEO1	CATCATCATCATCATCATCATCATCATCACAGCAGCGGCCATATCGAAGGTCGTCATATGGCGGATATGGAGGATCTCTTCGGGAGCGACGCCGACAGCGAAGCTGAGCGTAAAGATTCTGATTCTGGATCTGACTCAGATTCTGATCAAGAGAATGCTGCCTCTGGCAGTAATGCCTCTGGAAGTGAAAGTGATCAGGATGAAAGAGGTGATTCAGGACAACCAAGTAATAAGGAACTGTTTGGAGATGACAGTGAGGACGAGGGAGCTTCACATCATAGTGGTAGTGATAATCACTCTGAAAGATCAGACAATAGATCAGAAGCTTCTGAGCGTTCTGACCATGAGGACAATGACCCCTCAGATGTAGATCAGCACAGTGGATCAGAAGCCCCTAAT…	This study
sgRNA targeting Human LEO1 (LEO1)	CTATTCATCAGACAGTGATG	This study
pFENHK-LEO1 3A donor template	AGTCTGCTTCATTTCCGCATATCTAAAATTTATACTTATCTTTAAATCAAAAACTTTAAAATTATTTGGTTCCCCTGGGAGGAAATATACAGAGGGAACTAAAGATATTTATCAGAAGAAAACATTTAAGAATGAATAGGTCACTGTCTTTGAAAGTTACTCACAGTTGGACACAGTGGCTCACGCCTATAATCCCAGCACTTTAGGGGGCTGAAGAAGGAGGATCGCTTGATTTTAGGAAGTTCAAGACCAGCCTGGGCAACATGGCAAGACTTCATCTCCACTAAAAAGAAAAAAAAAATCAGCTGGGCATGGGTAGGTAGTGCACACCTGTGGTCCCACCTACTTGGGAGGCTGAGGCAGGAGGATCACCTAAGCCCAGGAGGTCAAGGCTGCAGT…	This study
pFENHK-LEO1 S607A donor template	AGTCTGCTTCATTTCCGCATATCTAAAATTTATACTTATCTTTAAATCAAAAACTTTAAAATTATTTGGTTCCCCTGGGAGGAAATATACAGAGGGAACTAAAGATATTTATCAGAAGAAAACATTTAAGAATGAATAGGTCACTGTCTTTGAAAGTTACTCACAGTTGGACACAGTGGCTCACGCCTATAATCCCAGCACTTTAGGGGGCTGAAGAAGGAGGATCGCTTGATTTTAGGAAGTTCAAGACCAGCCTGGGCAACATGGCAAGACTTCATCTCCACTAAAAAGAAAAAAAAAATCAGCTGGGCATGGGTAGGTAGTGCACACCTGTGGTCCCACCTACTTGGGAGGCTGAGGCAGGAGGATCACCTAAGCCCAGGAGGTCAAGGCTGCAGT…	This study
pFENHK-LEO1 S608A donor template	AGTCTGCTTCATTTCCGCATATCTAAAATTTATACTTATCTTTAAATCAAAAACTTTAAAATTATTTGGTTCCCCTGGGAGGAAATATACAGAGGGAACTAAAGATATTTATCAGAAGAAAACATTTAAGAATGAATAGGTCACTGTCTTTGAAAGTTACTCACAGTTGGACACAGTGGCTCACGCCTATAATCCCAGCACTTTAGGGGGCTGAAGAAGGAGGATCGCTTGATTTTAGGAAGTTCAAGACCAGCCTGGGCAACATGGCAAGACTTCATCTCCACTAAAAAGAAAAAAAAAATCAGCTGGGCATGGGTAGGTAGTGCACACCTGTGGTCCCACCTACTTGGGAGGCTGAGGCAGGAGGATCACCTAAGCCCAGGAGGTCAAGGCTGCAGT…	This study
pFENHK-LEO1 S610A donor template	AGTCTGCTTCATTTCCGCATATCTAAAATTTATACTTATCTTTAAATCAAAAACTTTAAAATTATTTGGTTCCCCTGGGAGGAAATATACAGAGGGAACTAAAGATATTTATCAGAAGAAAACATTTAAGAATGAATAGGTCACTGTCTTTGAAAGTTACTCACAGTTGGACACAGTGGCTCACGCCTATAATCCCAGCACTTTAGGGGGCTGAAGAAGGAGGATCGCTTGATTTTAGGAAGTTCAAGACCAGCCTGGGCAACATGGCAAGACTTCATCTCCACTAAAAAGAAAAAAAAAATCAGCTGGGCATGGGTAGGTAGTGCACACCTGTGGTCCCACCTACTTGGGAGGCTGAGGCAGGAGGATCACCTAAGCCCAGGAGGTCAAGGCTGCAGT…	This study
